# Supplementary material for: Molecular Characterization of Newcastle Disease Viruses Isolated from Chickens in Tanzania and Ghana
Source: Viruses. 2020 Aug 20;12(9):916. doi: 10.3390/v12090916 (PMC7551648; doi:10.3390/v12090916)
Supplement: Supplementary file 1 [file viruses-12-00916-s001.zip]

Archive with 2 entries (2 files):
- Table S2 Percent nucleotide identity matrices of sequences that belong to Newcastle disease virus genotypes V, VII, XIII and XVIII used in Figures 2–6. The iden.xlsx
- Table S1 Amino acid sequences of the cleavage site of the F gene (residues 112-117) of sequences that belong to Newcastle disease virus genotypes V, VII, XIII a.xlsx
