# Supplementary material for: Molecular Characterization of Newcastle Disease Viruses Isolated from Chickens in Tanzania and Ghana
Source: Viruses. 2020 Aug 20;12(9):916. doi: 10.3390/v12090916 (PMC7551648; doi:10.3390/v12090916)
Supplement: Supplementary file 1 [file viruses-12-00916-s001.zip › Table S2 Percent nucleotide identity matrices of sequences that belong to Newcastle disease virus genotypes V, VII, XIII and XVIII used in Figures 2–6. The iden.xlsx]

## Sheet: Pilot tree
	I AB465607 Ishii/chicken/Japan/1962	I KC503479 Nikita530FFNK2/redpoll/Russia/2008	I KC503476 44500-136/pintail/AK/USA/2009	I AY965079 FarEast2713/duck/Russia/2001	I HG326605 NIE08-0221/goose/Nigeria/2008	I KC503453 44493-716/teal/AK/USA/2009	I AY935490 02-1334/chicken/Australia/2002	I AY935495 99-0868hi/chicken/Australia/1999	I NDVFPB Que66/chicken/Queensland/Australia/1966	I EF564816 A101-1383/redknot/NJ/USA/2001	I GQ918280 BHG/gull/Sweden/1994	I KX352834 Tyva14/gull/Russia/2014	X FJ705466 99-376/mallard/MN/USA/1999	X KX857721 AI10-3434/mallard/MN/USA/2010	X FJ705468 TX01-130/duck/TX/USA/2001	X KX857716 AI09-4117/redhead/ND/IUSA/2009	III EF201805 Mukteswar/avian/India/1940	III GU182327 SPVC/chicken/Karachi/Pakistan/1974	III MH996904 1161/pigeon/NovoSelo/Bulgaria/1995	IV AY741404 Herts/fowl/UK/1933	IV MH996900 1153/chicken/Bulgaria/1959	VIII AY734534 TrenqueLauquen/chicken/Argentina/1970	VIII JX012096 AF2240-I/avian/Malaysia/1960	XVI JX915243 452/chicken/Queretaro/Mexico/1947	VIII FJ751918 QH1/chicken/China/1979	VI AF109885 GB1168/fowl/Great Britain/1984	VI FJ410145 PPMV-1/pigeon/NY/USA/1984	VI FJ865434 s-1/pigeon/China/2002	VI FJ480825 PG-JS-1/pigeon/China/2005	VI JX244794 100/pigeon/China/2008	VI KJ607163 LJS-1/pigeon/China/2004	VI JN872180 209682/pigeon/TX/USA/2002	VI JN872182 12339/pigeon/NY/USA/1998	VI JX901312 0101/pigeon/USA/2001	VI JX094510 sms12/pigeon/China/2012	VI JX486553 LHLJ-110813/pigeon/China/2011	VI JX901110 98-248/pigeon/Belgium/1988	VI JX901124 11-09620/pigeon/Belgium/2011	VI KT163262 SH-0167/pigeon/China/2013	VI MG840654 2068/pigeon/Ningxia/China/2016	VI JX901351 0721/pigeon/NJ/USA/2007	VI JX901367 0810/pigeon/PA/USA/2008	VI MG018211 26981-3/dove/TX/USA/2015	VI HG326604 NIE09-1898/pigeon/Nigeria/2009	VI JX518532 B2/laughing dove/Isiolo/Kenya/2012	VI HG424627 NIE13-092/pigeon/Nigeria/2013	XX AB853928 SM87/chicken/Ibaraki/Japan/1987	XX AF458016 ZhJ-2/chicken/China/1986	XX KY042142 88-M/quail/South Korea/1988
I AB465607 Ishii/chicken/Japan/1962		96.552	93.829	94.737	94.918	94.192	92.922	93.648	95.826	93.285	94.374	90.018	91.47	91.47	91.107	91.47	89.292	88.566	89.111	91.652	89.837	89.292	89.474	90.381	87.477	87.114	86.933	86.933	85.662	85.481	85.662	86.57	86.025	85.662	84.755	85.299	86.207	84.211	83.666	82.396	87.296	87.114	85.118	84.936	86.025	84.755	86.751	87.114	86.933
I KC503479 Nikita530FFNK2/redpoll/Russia/2008	96.552		96.552	93.466	93.285	92.922	92.196	93.103	94.374	91.47	92.377	88.385	89.474	89.474	89.474	89.837	88.385	87.659	88.203	90.018	88.748	87.659	87.84	88.748	86.207	86.388	86.207	86.207	85.299	85.118	85.299	85.662	85.118	84.755	83.666	84.211	85.299	83.303	82.759	81.851	86.388	86.207	83.485	84.755	85.481	84.936	85.662	85.662	86.025
I KC503476 44500-136/pintail/AK/USA/2009	93.829	96.552		91.833	92.015	91.289	90.2	91.107	92.196	88.385	89.837	85.662	87.84	88.203	87.84	88.203	88.929	88.203	88.748	88.748	87.84	86.57	86.751	87.84	85.481	85.118	85.299	85.299	84.936	84.755	84.936	84.755	84.392	83.848	83.122	83.666	84.574	82.94	82.759	81.488	85.118	84.936	83.303	85.299	85.299	84.392	84.029	84.392	85.118
I AY965079 FarEast2713/duck/Russia/2001	94.737	93.466	91.833		99.819	98.185	90.744	91.47	92.922	89.292	91.47	87.296	90.381	90.381	89.837	90.2	89.837	89.111	89.655	90.381	87.84	87.114	87.659	89.292	84.936	84.574	85.118	85.118	82.94	82.577	82.759	83.848	83.666	83.303	83.485	84.029	84.755	82.759	82.214	81.307	85.118	84.936	82.577	84.029	84.392	82.033	84.574	84.574	85.118
I HG326605 NIE08-0221/goose/Nigeria/2008	94.918	93.285	92.015	99.819		98.004	90.563	91.289	93.103	89.474	91.652	87.477	90.563	90.563	90.018	90.381	90.018	89.292	89.837	90.563	88.022	87.296	87.84	89.474	85.118	84.755	85.299	85.299	83.122	82.759	82.94	84.029	83.848	83.485	83.666	84.211	84.936	82.94	82.396	81.488	85.299	85.118	82.759	84.211	84.574	82.214	84.755	84.755	85.299
I KC503453 44493-716/teal/AK/USA/2009	94.192	92.922	91.289	98.185	98.004		90.563	91.289	92.377	89.474	91.289	87.659	90.018	90.018	89.474	89.837	89.474	88.748	89.292	90.018	87.659	86.751	87.296	88.929	84.936	83.848	84.392	84.392	82.396	82.033	82.214	82.759	83.122	82.577	83.303	83.848	84.392	82.396	81.851	80.944	84.936	84.755	83.122	83.303	83.666	81.67	84.211	84.211	84.936
I AY935490 02-1334/chicken/Australia/2002	92.922	92.196	90.2	90.744	90.563	90.563		98.548	95.826	90.2	90.926	88.385	87.477	87.477	88.203	87.84	88.748	88.022	88.566	90.2	88.385	87.477	87.659	89.292	86.388	85.299	86.207	85.844	85.118	84.936	85.118	85.844	85.481	84.936	83.303	83.848	85.299	84.029	83.485	82.214	86.025	85.844	84.029	84.029	84.755	83.122	86.751	86.751	86.388
I AY935495 99-0868hi/chicken/Australia/1999	93.648	93.103	91.107	91.47	91.289	91.289	98.548		96.915	90.563	91.289	88.385	87.84	87.84	88.929	88.566	88.203	87.477	88.022	89.655	87.84	87.296	87.477	88.748	86.207	85.481	86.025	85.662	85.118	84.936	85.118	86.025	85.481	85.118	83.122	83.666	85.118	83.485	82.94	81.67	85.844	85.662	83.485	83.848	84.574	82.94	86.57	86.933	86.207
I NDVFPB Que66/chicken/Queensland/Australia/1966	95.826	94.374	92.196	92.922	93.103	92.377	95.826	96.915		91.289	92.74	89.111	90.018	90.018	90.563	90.744	89.111	88.385	88.929	90.744	88.929	87.84	88.203	89.474	86.207	85.662	85.844	85.844	85.118	84.936	85.118	85.481	85.299	84.936	83.485	84.029	84.755	83.122	82.577	81.307	85.844	85.662	83.485	83.848	84.574	83.303	86.207	86.57	86.207
I EF564816 A101-1383/redknot/NJ/USA/2001	93.285	91.47	88.385	89.292	89.474	89.474	90.2	90.563	91.289		97.096	94.374	87.659	87.659	88.022	88.022	85.844	85.118	85.662	88.203	87.114	86.207	86.207	86.933	85.299	84.392	84.211	84.211	83.848	84.029	83.848	83.848	83.848	83.666	82.577	82.396	83.848	82.94	83.122	81.851	85.299	85.118	83.303	82.577	83.666	81.67	85.299	85.299	84.211
I GQ918280 BHG/gull/Sweden/1994	94.374	92.377	89.837	91.47	91.652	91.289	90.926	91.289	92.74	97.096		94.011	88.385	88.385	88.385	88.748	87.477	86.751	87.296	89.655	87.477	87.114	87.296	88.385	85.662	85.118	85.299	85.299	84.936	85.118	84.936	84.936	84.936	84.755	83.303	83.485	84.574	83.666	83.485	82.577	85.662	85.481	83.485	83.303	84.029	82.396	85.662	85.299	84.936
I KX352834 Tyva14/gull/Russia/2014	90.018	88.385	85.662	87.296	87.477	87.659	88.385	88.385	89.111	94.374	94.011		85.662	86.025	85.662	85.662	85.481	84.755	85.299	86.025	84.574	83.848	84.211	85.662	82.94	83.485	83.303	83.303	83.666	83.848	83.666	83.303	83.303	82.759	82.577	82.033	82.577	82.033	82.214	81.67	83.666	83.485	81.851	81.307	82.033	80.399	83.122	83.122	82.94
X FJ705466 99-376/mallard/MN/USA/1999	91.47	89.474	87.84	90.381	90.563	90.018	87.477	87.84	90.018	87.659	88.385	85.662		99.274	95.644	96.007	87.477	86.751	87.296	88.385	86.933	86.751	87.477	88.385	84.755	85.299	84.755	85.118	84.211	83.485	83.666	83.485	84.392	83.303	84.574	84.936	85.481	83.666	83.122	82.214	84.936	84.936	83.122	84.392	84.755	83.303	83.485	84.029	84.574
X KX857721 AI10-3434/mallard/MN/USA/2010	91.47	89.474	88.203	90.381	90.563	90.018	87.477	87.84	90.018	87.659	88.385	86.025	99.274		95.281	95.644	87.477	86.751	87.296	88.385	86.933	86.751	87.477	88.385	84.755	84.936	84.755	85.118	84.392	83.666	83.848	83.485	84.392	83.303	84.574	84.936	85.481	83.303	83.122	82.214	84.936	84.936	83.122	84.392	84.755	83.303	83.485	83.666	84.574
X FJ705468 TX01-130/duck/TX/USA/2001	91.107	89.474	87.84	89.837	90.018	89.474	88.203	88.929	90.563	88.022	88.385	85.662	95.644	95.281		99.274	87.477	86.751	87.296	88.566	87.84	86.388	86.751	88.385	84.936	84.574	84.392	84.755	83.848	83.122	83.303	83.122	83.485	82.94	84.211	84.574	84.755	82.94	82.396	81.851	85.118	84.936	83.122	84.392	84.755	82.94	83.848	84.029	85.118
X KX857716 AI09-4117/redhead/ND/IUSA/2009	91.47	89.837	88.203	90.2	90.381	89.837	87.84	88.566	90.744	88.022	88.748	85.662	96.007	95.644	99.274		87.84	87.114	87.659	88.929	88.203	86.751	87.114	88.748	85.662	84.936	84.755	85.118	84.211	83.485	83.666	83.485	83.848	83.303	84.211	84.936	84.755	82.94	82.396	81.851	85.118	84.936	83.122	84.392	84.755	83.303	84.211	84.392	85.481
III EF201805 Mukteswar/avian/India/1940	89.292	88.385	88.929	89.837	90.018	89.474	88.748	88.203	89.111	85.844	87.477	85.481	87.477	87.477	87.477	87.84		99.274	99.819	94.011	91.107	88.929	90.018	91.652	87.659	85.844	86.57	86.388	84.755	84.755	84.936	85.844	86.57	86.025	85.299	85.844	86.388	84.755	84.211	82.94	86.388	86.207	84.574	85.844	86.57	83.848	86.388	86.388	86.933
III GU182327 SPVC/chicken/Karachi/Pakistan/1974	88.566	87.659	88.203	89.111	89.292	88.748	88.022	87.477	88.385	85.118	86.751	84.755	86.751	86.751	86.751	87.114	99.274		99.093	93.285	90.381	88.203	89.292	90.926	86.933	85.118	85.844	85.662	84.211	84.029	84.211	85.118	85.844	85.662	84.574	85.118	85.662	84.029	83.485	82.214	85.662	85.481	83.848	85.118	85.844	83.485	86.025	86.025	86.207
III MH996904 1161/pigeon/NovoSelo/Bulgaria/1995	89.111	88.203	88.748	89.655	89.837	89.292	88.566	88.022	88.929	85.662	87.296	85.299	87.296	87.296	87.296	87.659	99.819	99.093		93.829	90.926	88.748	89.837	91.47	87.477	85.662	86.388	86.207	84.574	84.574	84.755	85.662	86.388	85.844	85.481	86.025	86.207	84.574	84.392	83.122	86.207	86.025	84.392	85.662	86.388	83.666	86.207	86.207	86.751
IV AY741404 Herts/fowl/UK/1933	91.652	90.018	88.748	90.381	90.563	90.018	90.2	89.655	90.744	88.203	89.655	86.025	88.385	88.385	88.566	88.929	94.011	93.285	93.829		96.007	91.833	92.377	93.648	90.018	88.929	89.292	89.111	88.203	87.84	88.022	88.566	88.929	88.385	87.114	87.296	88.385	86.751	86.57	85.299	89.292	89.111	86.751	86.57	87.659	86.57	89.474	89.474	90.018
IV MH996900 1153/chicken/Bulgaria/1959	89.837	88.748	87.84	87.84	88.022	87.659	88.385	87.84	88.929	87.114	87.477	84.574	86.933	86.933	87.84	88.203	91.107	90.381	90.926	96.007		90.381	90.563	92.559	88.929	87.84	88.203	88.022	86.751	86.388	86.57	86.388	86.751	86.207	86.025	86.933	86.933	84.936	84.392	83.122	87.659	87.477	85.844	85.118	85.844	86.207	88.022	88.022	88.203
VIII AY734534 TrenqueLauquen/chicken/Argentina/1970	89.292	87.659	86.57	87.114	87.296	86.751	87.477	87.296	87.84	86.207	87.114	83.848	86.751	86.751	86.388	86.751	88.929	88.203	88.748	91.833	90.381		97.459	95.463	95.644	89.837	89.837	89.655	87.84	88.566	88.385	88.748	88.929	88.929	86.933	88.203	89.655	86.933	86.388	85.481	89.474	89.292	87.114	88.748	88.929	87.296	91.289	91.289	91.107
VIII JX012096 AF2240-I/avian/Malaysia/1960	89.474	87.84	86.751	87.659	87.84	87.296	87.659	87.477	88.203	86.207	87.296	84.211	87.477	87.477	86.751	87.114	90.018	89.292	89.837	92.377	90.563	97.459		96.552	95.463	90.926	90.926	90.744	88.929	89.292	89.474	89.837	90.018	90.018	88.748	90.018	91.47	88.748	88.203	87.296	90.926	90.744	88.566	90.2	90.381	88.385	92.196	92.196	91.833
XVI JX915243 452/chicken/Queretaro/Mexico/1947	90.381	88.748	87.84	89.292	89.474	88.929	89.292	88.748	89.474	86.933	88.385	85.662	88.385	88.385	88.385	88.748	91.652	90.926	91.47	93.648	92.559	95.463	96.552		93.103	91.47	92.196	92.015	89.837	89.837	90.018	90.381	90.2	90.2	88.748	90.381	91.47	89.111	88.566	87.296	90.926	90.744	88.385	90.563	90.563	88.566	92.377	92.74	92.559
VIII FJ751918 QH1/chicken/China/1979	87.477	86.207	85.481	84.936	85.118	84.936	86.388	86.207	86.207	85.299	85.662	82.94	84.755	84.755	84.936	85.662	87.659	86.933	87.477	90.018	88.929	95.644	95.463	93.103		88.203	88.203	88.022	87.114	87.477	87.659	87.477	87.659	88.022	86.207	87.114	88.203	85.844	85.662	84.755	88.385	88.203	86.025	88.022	87.84	86.57	90.2	89.837	89.111
VI AF109885 GB1168/fowl/Great Britain/1984	87.114	86.388	85.118	84.574	84.755	83.848	85.299	85.481	85.662	84.392	85.118	83.485	85.299	84.936	84.574	84.936	85.844	85.118	85.662	88.929	87.84	89.837	90.926	91.47	88.203		98.73	98.548	93.648	94.737	94.918	94.555	94.737	94.737	90.926	92.559	94.192	92.559	92.015	91.289	92.377	92.377	90.018	92.377	92.922	92.196	92.559	92.922	93.103
VI FJ410145 PPMV-1/pigeon/NY/USA/1984	86.933	86.207	85.299	85.118	85.299	84.392	86.207	86.025	85.844	84.211	85.299	83.303	84.755	84.755	84.392	84.755	86.57	85.844	86.388	89.292	88.203	89.837	90.926	92.196	88.203	98.73		99.093	94.192	95.281	95.463	95.1	95.281	95.281	91.47	93.103	94.374	93.103	92.559	91.107	92.559	92.559	90.563	92.559	93.103	92.015	93.103	93.466	94.011
VI FJ865434 s-1/pigeon/China/2002	86.933	86.207	85.299	85.118	85.299	84.392	85.844	85.662	85.844	84.211	85.299	83.303	85.118	85.118	84.755	85.118	86.388	85.662	86.207	89.111	88.022	89.655	90.744	92.015	88.022	98.548	99.093		93.648	94.737	94.918	94.555	94.737	94.737	91.289	92.922	94.192	92.559	92.015	90.563	92.377	92.377	90.018	92.377	92.559	91.833	92.559	92.922	93.466
VI FJ480825 PG-JS-1/pigeon/China/2005	85.662	85.299	84.936	82.94	83.122	82.396	85.118	85.118	85.118	83.848	84.936	83.666	84.211	84.392	83.848	84.211	84.755	84.211	84.574	88.203	86.751	87.84	88.929	89.837	87.114	93.648	94.192	93.648		98.185	98.367	94.918	95.281	94.737	90.563	91.47	92.196	91.107	91.107	89.655	91.107	91.107	89.655	90.744	91.289	90.2	90.926	91.107	90.926
VI JX244794 100/pigeon/China/2008	85.481	85.118	84.755	82.577	82.759	82.033	84.936	84.936	84.936	84.029	85.118	83.848	83.485	83.666	83.122	83.485	84.755	84.029	84.574	87.84	86.388	88.566	89.292	89.837	87.477	94.737	95.281	94.737	98.185		99.456	96.007	96.37	95.826	91.289	91.833	93.103	92.015	92.015	90.563	92.196	92.196	90.744	91.47	92.015	91.107	91.652	91.833	92.015
VI KJ607163 LJS-1/pigeon/China/2004	85.662	85.299	84.936	82.759	82.94	82.214	85.118	85.118	85.118	83.848	84.936	83.666	83.666	83.848	83.303	83.666	84.936	84.211	84.755	88.022	86.57	88.385	89.474	90.018	87.659	94.918	95.463	94.918	98.367	99.456		96.189	96.552	96.007	91.47	92.015	93.285	92.196	92.196	90.744	92.015	92.015	90.563	91.652	92.196	91.289	91.833	92.015	92.196
VI JN872180 209682/pigeon/TX/USA/2002	86.57	85.662	84.755	83.848	84.029	82.759	85.844	86.025	85.481	83.848	84.936	83.303	83.485	83.485	83.122	83.485	85.844	85.118	85.662	88.566	86.388	88.748	89.837	90.381	87.477	94.555	95.1	94.555	94.918	96.007	96.189		98.004	97.641	91.107	92.015	93.285	91.833	91.652	90.2	92.74	92.74	91.107	92.559	93.103	91.833	92.196	92.559	92.74
VI JN872182 12339/pigeon/NY/USA/1998	86.025	85.118	84.392	83.666	83.848	83.122	85.481	85.481	85.299	83.848	84.936	83.303	84.392	84.392	83.485	83.848	86.57	85.844	86.388	88.929	86.751	88.929	90.018	90.2	87.659	94.737	95.281	94.737	95.281	96.37	96.552	98.004		98.185	91.289	92.196	93.466	91.833	91.652	90.2	92.559	92.559	91.289	91.833	92.377	90.926	92.015	92.196	92.377
VI JX901312 0101/pigeon/USA/2001	85.662	84.755	83.848	83.303	83.485	82.577	84.936	85.118	84.936	83.666	84.755	82.759	83.303	83.303	82.94	83.303	86.025	85.662	85.844	88.385	86.207	88.929	90.018	90.2	88.022	94.737	95.281	94.737	94.737	95.826	96.007	97.641	98.185		90.563	91.833	93.103	91.289	91.107	89.655	92.196	92.196	90.2	91.833	91.652	90.926	92.196	92.196	92.377
VI JX094510 sms12/pigeon/China/2012	84.755	83.666	83.122	83.485	83.666	83.303	83.303	83.122	83.485	82.577	83.303	82.577	84.574	84.574	84.211	84.211	85.299	84.574	85.481	87.114	86.025	86.933	88.748	88.748	86.207	90.926	91.47	91.289	90.563	91.289	91.47	91.107	91.289	90.563		97.641	96.37	95.1	94.918	93.466	93.648	94.011	91.652	91.47	92.377	90.744	88.929	89.292	89.837
VI JX486553 LHLJ-110813/pigeon/China/2011	85.299	84.211	83.666	84.029	84.211	83.848	83.848	83.666	84.029	82.396	83.485	82.033	84.936	84.936	84.574	84.936	85.844	85.118	86.025	87.296	86.933	88.203	90.018	90.381	87.114	92.559	93.103	92.922	91.47	91.833	92.015	92.015	92.196	91.833	97.641		97.278	95.281	94.737	93.285	93.829	93.829	91.107	92.377	92.559	91.833	90.2	90.563	90.744
VI JX901110 98-248/pigeon/Belgium/1988	86.207	85.299	84.574	84.755	84.936	84.392	85.299	85.118	84.755	83.848	84.574	82.577	85.481	85.481	84.755	84.755	86.388	85.662	86.207	88.385	86.933	89.655	91.47	91.47	88.203	94.192	94.374	94.192	92.196	93.103	93.285	93.285	93.466	93.103	96.37	97.278		97.278	96.37	94.918	95.644	96.007	92.922	94.192	94.737	93.285	91.107	91.47	91.652
VI JX901124 11-09620/pigeon/Belgium/2011	84.211	83.303	82.94	82.759	82.94	82.396	84.029	83.485	83.122	82.94	83.666	82.033	83.666	83.303	82.94	82.94	84.755	84.029	84.574	86.751	84.936	86.933	88.748	89.111	85.844	92.559	93.103	92.559	91.107	92.015	92.196	91.833	91.833	91.289	95.1	95.281	97.278		99.093	97.641	93.648	94.011	92.377	92.196	93.466	90.926	89.837	90.2	90.018
VI KT163262 SH-0167/pigeon/China/2013	83.666	82.759	82.759	82.214	82.396	81.851	83.485	82.94	82.577	83.122	83.485	82.214	83.122	83.122	82.396	82.396	84.211	83.485	84.392	86.57	84.392	86.388	88.203	88.566	85.662	92.015	92.559	92.015	91.107	92.015	92.196	91.652	91.652	91.107	94.918	94.737	96.37	99.093		98.185	92.74	93.103	91.833	91.289	92.922	90.381	89.655	90.381	89.837
VI MG840654 2068/pigeon/Ningxia/China/2016	82.396	81.851	81.488	81.307	81.488	80.944	82.214	81.67	81.307	81.851	82.577	81.67	82.214	82.214	81.851	81.851	82.94	82.214	83.122	85.299	83.122	85.481	87.296	87.296	84.755	91.289	91.107	90.563	89.655	90.563	90.744	90.2	90.2	89.655	93.466	93.285	94.918	97.641	98.185		91.289	91.652	90.381	90.2	91.652	89.292	88.566	88.566	88.385
VI JX901351 0721/pigeon/NJ/USA/2007	87.296	86.388	85.118	85.118	85.299	84.936	86.025	85.844	85.844	85.299	85.662	83.666	84.936	84.936	85.118	85.118	86.388	85.662	86.207	89.292	87.659	89.474	90.926	90.926	88.385	92.377	92.559	92.377	91.107	92.196	92.015	92.74	92.559	92.196	93.648	93.829	95.644	93.648	92.74	91.289		99.637	95.281	92.922	93.466	92.015	90.926	90.926	91.107
VI JX901367 0810/pigeon/PA/USA/2008	87.114	86.207	84.936	84.936	85.118	84.755	85.844	85.662	85.662	85.118	85.481	83.485	84.936	84.936	84.936	84.936	86.207	85.481	86.025	89.111	87.477	89.292	90.744	90.744	88.203	92.377	92.559	92.377	91.107	92.196	92.015	92.74	92.559	92.196	94.011	93.829	96.007	94.011	93.103	91.652	99.637		95.644	93.285	93.829	92.377	90.744	90.744	90.926
VI MG018211 26981-3/dove/TX/USA/2015	85.118	83.485	83.303	82.577	82.759	83.122	84.029	83.485	83.485	83.303	83.485	81.851	83.122	83.122	83.122	83.122	84.574	83.848	84.392	86.751	85.844	87.114	88.566	88.385	86.025	90.018	90.563	90.018	89.655	90.744	90.563	91.107	91.289	90.2	91.652	91.107	92.922	92.377	91.833	90.381	95.281	95.644		90.744	91.652	90.381	88.929	88.748	89.292
VI HG326604 NIE09-1898/pigeon/Nigeria/2009	84.936	84.755	85.299	84.029	84.211	83.303	84.029	83.848	83.848	82.577	83.303	81.307	84.392	84.392	84.392	84.392	85.844	85.118	85.662	86.57	85.118	88.748	90.2	90.563	88.022	92.377	92.559	92.377	90.744	91.47	91.652	92.559	91.833	91.833	91.47	92.377	94.192	92.196	91.289	90.2	92.922	93.285	90.744		96.552	93.285	88.929	89.292	89.837
VI JX518532 B2/laughing dove/Isiolo/Kenya/2012	86.025	85.481	85.299	84.392	84.574	83.666	84.755	84.574	84.574	83.666	84.029	82.033	84.755	84.755	84.755	84.755	86.57	85.844	86.388	87.659	85.844	88.929	90.381	90.563	87.84	92.922	93.103	92.559	91.289	92.015	92.196	93.103	92.377	91.652	92.377	92.559	94.737	93.466	92.922	91.652	93.466	93.829	91.652	96.552		93.829	89.474	89.837	90.381
VI HG424627 NIE13-092/pigeon/Nigeria/2013	84.755	84.936	84.392	82.033	82.214	81.67	83.122	82.94	83.303	81.67	82.396	80.399	83.303	83.303	82.94	83.303	83.848	83.485	83.666	86.57	86.207	87.296	88.385	88.566	86.57	92.196	92.015	91.833	90.2	91.107	91.289	91.833	90.926	90.926	90.744	91.833	93.285	90.926	90.381	89.292	92.015	92.377	90.381	93.285	93.829		88.929	89.292	90.563
XX AB853928 SM87/chicken/Ibaraki/Japan/1987	86.751	85.662	84.029	84.574	84.755	84.211	86.751	86.57	86.207	85.299	85.662	83.122	83.485	83.485	83.848	84.211	86.388	86.025	86.207	89.474	88.022	91.289	92.196	92.377	90.2	92.559	93.103	92.559	90.926	91.652	91.833	92.196	92.015	92.196	88.929	90.2	91.107	89.837	89.655	88.566	90.926	90.744	88.929	88.929	89.474	88.929		98.911	95.281
XX AF458016 ZhJ-2/chicken/China/1986	87.114	85.662	84.392	84.574	84.755	84.211	86.751	86.933	86.57	85.299	85.299	83.122	84.029	83.666	84.029	84.392	86.388	86.025	86.207	89.474	88.022	91.289	92.196	92.74	89.837	92.922	93.466	92.922	91.107	91.833	92.015	92.559	92.196	92.196	89.292	90.563	91.47	90.2	90.381	88.566	90.926	90.744	88.748	89.292	89.837	89.292	98.911		95.644
XX KY042142 88-M/quail/South Korea/1988	86.933	86.025	85.118	85.118	85.299	84.936	86.388	86.207	86.207	84.211	84.936	82.94	84.574	84.574	85.118	85.481	86.933	86.207	86.751	90.018	88.203	91.107	91.833	92.559	89.111	93.103	94.011	93.466	90.926	92.015	92.196	92.74	92.377	92.377	89.837	90.744	91.652	90.018	89.837	88.385	91.107	90.926	89.292	89.837	90.381	90.563	95.281	95.644
XXI JF824032 697/pigeon/Vladimir/Russia/2005	86.207	84.574	84.029	84.029	84.211	84.029	85.844	85.662	85.844	84.755	84.574	82.94	85.118	85.118	85.299	86.025	86.57	85.844	86.388	88.929	87.84	90.744	91.47	91.833	89.474	92.377	92.559	92.015	90.563	91.289	91.47	91.107	91.289	91.289	89.655	91.289	92.015	90.018	89.474	88.385	90.744	90.563	89.292	90.2	90.018	89.292	91.652	92.015	92.377
XXI KY042132 73-111/pigeon/El Fayom/Egypt/2015	85.299	83.666	83.122	83.122	83.303	83.122	85.662	85.118	84.936	83.848	83.666	82.396	83.485	83.485	83.666	84.029	85.662	84.936	85.481	88.385	87.296	90.926	91.652	92.015	89.655	92.015	92.559	92.015	90.2	90.926	91.107	91.47	91.289	91.289	89.655	90.563	92.015	90.018	89.474	88.385	90.744	90.563	89.292	90.018	90.2	88.929	91.652	92.015	92.015
XXI KY042136 125/pigeon/Lahore/Pakistan/2015	86.57	84.936	84.392	84.392	84.574	84.029	86.207	86.388	86.207	84.755	84.936	83.303	83.848	83.848	84.574	85.299	87.114	86.388	86.933	88.929	88.203	90.744	91.833	92.196	89.837	93.285	93.466	92.922	90.744	91.47	91.652	92.377	92.196	92.559	89.837	91.47	92.196	90.2	89.655	88.566	91.652	91.47	90.2	90.563	90.381	89.837	92.559	92.922	92.559
XXI KU862298 AW-2/pigeon/Lahore/Pakistan/2015	87.296	85.662	84.392	84.755	84.936	84.392	86.57	86.57	87.296	85.299	85.662	84.211	84.936	85.299	85.481	85.481	86.207	85.481	86.025	88.929	88.203	90.926	91.652	91.833	89.292	92.015	91.833	92.015	89.655	90.018	90.2	90.381	90.926	90.926	88.566	89.474	90.926	89.111	88.566	87.84	90.018	89.837	88.385	89.474	89.292	88.929	91.833	91.652	91.652
XXI KY042135 22A-1001/pigeon/Lahore/Pakistan/2015	86.751	85.118	83.848	84.211	84.392	83.848	86.388	86.388	86.751	84.936	85.299	83.666	84.755	85.118	85.481	85.481	85.844	85.118	85.662	88.566	87.84	90.744	91.47	92.015	88.748	92.015	92.196	92.377	90.381	90.381	90.563	90.744	91.289	90.926	88.748	90.018	91.47	89.655	89.111	88.022	90.2	90.018	88.929	89.474	89.655	88.929	91.47	91.652	92.015
XXI KY042141 221B/pigeon/Jallo-Lahore/Pakistan/2016	86.57	84.936	84.392	84.755	84.936	85.118	86.207	86.207	86.751	84.755	85.118	83.122	83.848	84.211	83.666	84.029	86.388	85.662	86.207	89.292	88.566	90.563	91.289	91.47	88.566	92.922	93.103	92.922	90.926	91.289	91.47	91.652	92.377	91.47	88.385	89.655	90.744	88.929	88.385	87.296	90.2	90.018	89.655	89.111	89.292	88.748	93.103	93.285	92.559
IX AF458009 FJ-1/chicken/China/1985	89.655	88.022	87.477	88.929	89.111	88.566	87.477	87.659	89.111	86.207	86.933	83.666	88.022	88.022	87.659	88.022	90.926	90.2	90.744	91.652	90.2	89.655	90.563	91.652	87.296	86.751	86.751	86.57	85.481	85.118	85.299	85.662	85.844	86.207	85.662	86.207	86.933	84.574	84.029	82.759	86.025	85.844	83.848	86.751	87.114	85.481	86.388	86.751	88.022
IX FJ436302 F48E8/chicken/China/1948	89.655	88.022	87.477	88.929	89.111	88.566	87.477	87.659	89.111	86.207	86.933	83.666	88.022	88.022	87.659	88.022	90.926	90.2	90.744	91.652	90.2	89.655	90.563	91.652	87.296	86.751	86.751	86.57	85.481	85.118	85.299	85.662	85.844	86.207	85.662	86.207	86.933	84.574	84.029	82.759	86.025	85.844	83.848	86.751	87.114	85.481	86.388	86.751	88.022
IX FJ436303 ZJ-1/chicken/China/1986	89.655	88.022	87.477	88.929	89.111	88.566	87.477	87.659	89.111	86.207	86.933	83.666	88.022	88.022	87.659	88.022	90.926	90.2	90.744	91.652	90.2	89.655	90.563	91.652	87.296	86.751	86.751	86.57	85.481	85.118	85.299	85.662	85.844	86.207	85.662	86.207	86.933	84.574	84.029	82.759	86.025	85.844	83.848	86.751	87.114	85.481	86.388	86.751	88.022
XXI JN638234 11RS98_102VIR/dove/Italy/2011	85.662	85.118	83.848	83.666	83.485	82.94	85.299	85.118	84.936	83.303	84.029	81.307	81.67	81.67	83.666	83.303	85.118	84.392	84.936	87.477	85.844	88.203	89.292	89.474	86.751	90.018	90.381	89.837	89.292	89.474	89.655	90.563	90.2	89.655	88.203	89.111	89.837	88.385	88.203	87.477	89.111	88.929	87.114	88.929	88.748	86.933	90.563	90.744	89.837
XXI KU377533 10VIR7155/turtle dove/Italy/2010	85.481	84.936	84.029	83.485	83.303	83.122	85.118	84.936	84.755	83.122	83.848	81.125	81.488	81.488	83.485	83.122	84.936	84.211	84.755	87.296	85.662	88.022	89.111	89.292	86.57	89.837	90.2	89.655	89.111	89.292	89.474	90.381	90.2	89.474	88.022	88.929	89.655	88.203	88.022	87.296	88.929	88.748	87.296	88.748	88.566	86.751	90.381	90.563	89.655
XXI KU377535 12VIR1876/turtle dove/Italy/2012	85.027	84.483	82.849	82.668	82.486	81.942	84.301	84.483	83.938	82.668	83.031	80.672	81.216	81.216	82.486	82.123	84.12	83.394	83.938	86.842	85.209	87.387	88.475	88.294	86.116	89.746	89.746	89.201	88.475	88.657	88.838	89.927	89.746	89.02	87.205	88.113	88.657	87.024	86.842	86.116	88.294	88.113	85.935	87.931	88.113	86.298	89.927	90.109	89.02
V EU518682 462/dove/DF/Mexico/2004	88.203	86.57	85.844	86.207	86.388	86.207	87.477	86.57	86.57	85.118	86.207	82.94	85.481	85.481	85.481	85.844	88.748	88.022	88.566	91.107	90.018	92.377	93.285	93.103	90.563	90.018	90.018	89.837	87.477	88.203	88.385	88.929	89.292	88.748	87.477	88.748	89.837	87.477	86.57	85.299	89.655	89.474	86.751	89.474	89.837	88.203	90.744	90.744	90.2
V EU518684 466/chicken/MX/Mexico/2006	87.84	86.207	85.481	86.025	86.207	86.025	87.114	85.844	85.844	85.118	86.207	83.303	85.299	85.299	85.118	85.481	88.385	87.659	88.203	90.744	89.655	91.652	92.559	93.103	89.837	89.837	90.2	90.018	87.296	88.022	88.203	89.111	88.748	88.203	86.933	88.203	89.655	87.296	86.388	85.118	89.292	88.929	86.57	89.655	90.018	88.022	90.381	90.381	90.2
V JQ697744 NC04-635/chicken/Mexico/2010	87.114	86.025	85.299	85.299	85.481	85.299	86.207	85.662	85.662	84.755	85.844	83.666	84.755	84.755	84.755	85.118	87.477	87.114	87.296	89.474	88.385	90.744	91.652	91.833	88.929	88.929	89.292	88.748	86.933	87.659	87.84	88.566	88.203	87.659	86.025	87.296	88.748	86.388	85.481	84.211	88.385	88.022	85.662	88.929	89.474	87.659	89.837	89.837	89.292
V JN872189 8278/parrot/CO/USA/1982	87.84	86.207	86.207	86.207	86.388	86.207	87.114	86.57	86.57	84.392	86.207	82.759	84.574	84.755	84.936	85.299	88.566	87.84	88.385	90.381	90.018	91.289	92.196	92.74	89.837	89.655	90.018	89.837	87.477	88.203	88.385	88.385	88.748	88.203	86.751	87.659	88.748	87.114	86.388	85.118	88.566	88.385	86.025	89.111	88.748	87.84	90.018	90.018	89.474
V JN942027 95066-9/chicken/Nicaragua/2001	85.844	85.299	85.118	85.118	84.936	85.844	86.751	85.844	85.299	82.396	84.574	81.67	83.303	83.303	83.666	84.029	87.659	86.933	87.477	87.84	87.296	89.292	90.744	91.289	88.385	88.203	88.566	88.385	86.207	86.933	87.114	87.659	87.296	87.114	85.118	86.388	87.477	86.207	85.662	84.755	87.477	87.296	85.299	87.84	87.84	86.388	88.566	88.566	88.748
V JN872194 498109-15/chicken/Honduras/2007	86.207	84.574	84.392	84.574	84.755	84.574	86.933	86.025	85.844	83.485	85.299	82.033	83.485	83.485	84.029	84.392	86.388	85.662	86.207	88.385	88.022	89.111	90.018	90.926	87.659	87.477	87.84	87.659	85.299	86.025	86.388	86.57	86.933	86.388	84.029	85.118	86.207	84.574	84.029	82.759	86.207	86.025	84.029	86.57	86.933	86.025	89.292	89.292	88.385
XIX FJ705456 92-40140/cormorant/MN/USA/1992	83.303	82.396	81.488	82.396	82.577	82.214	83.666	83.122	82.759	81.488	82.759	80.036	81.125	81.125	82.577	82.214	84.392	84.029	84.211	85.844	84.755	86.57	87.84	88.566	85.481	86.751	86.751	86.57	84.755	85.481	86.025	85.844	86.207	85.299	84.936	85.844	86.388	85.481	84.936	84.029	85.844	85.662	83.666	87.114	86.388	84.936	86.933	86.933	86.207
XIX JN942024 272409/cormorant/WI/USA/2003	83.485	82.577	82.396	82.759	82.94	82.033	83.848	83.666	83.303	80.944	82.214	79.129	81.307	81.307	82.759	82.577	85.662	85.299	85.481	86.207	86.207	88.022	89.474	90.018	86.933	86.751	87.114	86.933	84.392	85.118	85.299	86.025	86.388	85.481	84.392	85.299	86.025	84.574	84.029	83.122	86.207	86.025	84.392	88.385	87.477	85.299	88.022	88.022	87.477
XIX KC433530 41105/cormorant/FL/USA/2012	82.759	81.851	81.67	81.851	82.033	81.125	83.485	82.94	82.577	80.581	81.851	79.129	80.944	80.944	81.67	81.307	84.392	84.392	84.211	85.299	84.574	87.84	88.929	89.111	85.844	86.025	86.388	86.207	84.392	85.481	85.299	86.025	86.025	85.481	83.848	84.392	85.481	84.211	83.666	82.396	85.662	85.481	85.118	87.84	87.114	85.299	87.114	86.751	86.207
VII AB853927 SG106/chicken/Ibaraki/Japan/1999	85.118	83.485	82.396	83.485	83.666	83.122	83.666	83.485	83.848	82.577	83.666	80.944	84.755	84.755	84.029	84.392	85.481	84.755	85.299	88.203	87.84	89.837	90.381	90.2	88.385	90.2	90.018	89.837	87.477	88.203	88.385	89.292	88.929	89.111	86.933	87.84	89.292	87.296	86.751	85.662	88.203	88.203	86.57	87.296	87.84	88.022	90.018	90.018	90.018
VII EF579733 PYan/chicken/Shandong/China/2004	84.755	83.485	82.214	82.94	83.122	82.033	83.666	83.485	83.848	82.214	82.577	80.944	83.666	83.303	82.577	82.94	84.936	84.211	84.755	87.84	87.84	87.659	88.748	89.292	86.751	89.837	89.655	89.111	86.751	87.477	87.659	89.111	88.385	88.203	87.296	87.84	88.203	87.296	86.751	85.662	87.84	87.84	86.207	86.933	88.203	87.296	88.566	88.929	88.929
VII EF589133 ND98/pheasant/Ghizou/China/1998	85.481	84.211	83.848	83.848	84.029	83.848	84.392	84.211	84.392	83.303	84.029	82.033	84.392	84.392	83.848	84.029	86.57	85.844	86.388	88.929	88.929	89.111	90.2	90.381	87.84	90.018	89.837	89.292	87.296	88.022	88.203	89.474	88.929	88.929	86.751	88.022	89.111	87.114	86.57	85.481	88.022	88.022	87.477	87.84	88.022	88.203	89.474	89.474	89.474
VII KX268351 Behshahr/chicken/Iran/2015	84.211	82.94	81.67	82.759	82.94	82.577	83.848	83.666	83.848	82.396	83.122	81.125	83.848	84.211	83.485	83.848	83.848	83.122	83.666	87.114	87.114	87.114	88.022	88.566	86.025	87.84	88.022	87.114	84.936	85.662	85.844	86.933	86.207	86.388	84.936	85.844	86.57	84.936	84.392	83.303	86.207	86.207	84.574	86.025	86.57	86.57	87.659	87.659	87.659
VII KC542905 01/chicken/Liaoning/China/2009	85.299	84.029	83.303	84.211	84.029	83.848	84.755	84.574	84.211	82.94	83.848	81.488	84.392	84.392	83.666	84.029	86.207	85.481	86.025	88.566	88.385	88.385	89.292	89.292	87.114	89.837	89.655	89.111	87.296	88.022	88.203	89.292	88.566	88.748	86.388	87.659	88.748	86.751	86.207	85.118	87.659	87.659	87.114	87.296	87.477	88.022	88.929	88.929	88.566
VII AY028995 CH-A7/fowl/China/1996	86.207	84.755	84.392	84.574	84.755	84.211	84.936	84.755	85.118	84.392	85.481	82.396	85.118	85.118	84.392	84.755	86.57	85.844	86.388	89.837	89.111	90.563	91.652	91.652	89.655	90.744	90.926	90.381	89.111	90.2	90.018	90.381	90.018	90.2	88.203	88.385	90.2	88.203	88.022	86.57	89.474	89.474	87.659	88.566	88.748	88.203	90.926	90.926	91.289
VII GQ338309 018/pigeon/China/2003	86.025	85.118	84.755	84.392	84.574	84.029	85.118	84.936	84.936	84.211	85.299	82.577	84.936	84.936	84.211	84.574	86.751	86.025	86.57	90.018	89.292	90.926	92.015	92.015	90.018	91.652	91.833	91.289	90.018	91.107	90.926	91.289	90.926	91.107	88.748	89.292	91.107	89.111	88.929	87.477	90.381	90.381	88.566	89.474	89.655	89.111	91.833	91.833	92.196
VII DQ227246 JS02/goose/Jiangsu/China/1999	86.57	85.662	84.574	84.936	85.118	84.574	85.118	84.936	85.299	84.392	85.481	82.759	84.755	84.755	84.392	84.755	86.207	85.481	86.025	88.748	88.385	89.292	90.381	90.744	88.748	90.744	90.926	90.381	89.474	90.2	90.018	90.381	90.018	90.2	87.84	88.748	90.2	88.929	88.385	87.296	90.018	90.018	88.385	88.929	89.111	88.566	90.2	89.837	90.2
VII JN986837 152608/chicken/Netherlands/1993	84.755	84.211	83.122	83.303	83.485	82.94	84.211	84.029	85.118	82.577	83.666	80.944	83.666	83.666	83.485	83.666	85.481	84.755	85.299	87.84	87.477	88.748	89.837	90.018	88.022	90.381	90.563	90.018	88.385	89.111	89.292	90.2	90.2	90.381	86.388	87.659	89.474	87.477	86.933	85.844	88.385	88.385	86.751	88.203	88.385	87.477	90.018	90.018	90.018
VII KY747479 5620/chicken/Namibia/2016	83.485	82.94	82.033	83.122	83.303	82.759	84.211	84.029	84.392	81.851	82.396	79.855	83.303	83.303	82.396	82.577	84.755	84.029	84.574	86.933	85.118	86.751	87.296	88.022	86.933	86.933	87.114	86.388	84.936	85.662	85.481	86.025	86.025	86.207	84.029	84.936	86.751	84.936	84.755	84.029	86.025	86.025	84.574	86.751	85.844	85.299	86.933	86.933	86.57
VII HQ697254 010/chicken/Banjarmasin/Indonesia/2010	85.844	84.755	84.029	84.574	84.755	84.211	85.299	85.118	86.207	82.396	84.211	81.125	83.848	83.848	83.848	84.574	86.57	86.207	86.388	88.385	87.296	88.203	89.655	89.474	88.022	89.474	90.018	89.474	88.022	88.566	88.748	88.929	89.292	89.474	85.844	87.114	88.566	87.296	86.751	85.662	87.84	87.84	86.388	87.296	87.296	85.844	89.837	89.837	89.111
VII KU862293 AW-1/parakeet/Karachi/Pakistan/2014	85.662	84.574	83.848	84.392	84.574	84.029	85.481	85.299	86.388	82.577	84.392	81.307	83.666	83.666	83.666	84.392	86.388	86.025	86.207	88.203	87.114	88.022	89.474	89.292	87.84	89.292	89.837	89.292	87.84	88.385	88.566	88.748	89.111	89.292	85.662	86.933	88.385	87.114	86.57	85.481	87.659	87.659	86.207	87.114	87.114	85.662	89.655	89.655	88.929
VII MF622047 RBWW-3/chicken/South Africa/2013	82.033	82.033	81.67	80.944	81.125	80.944	81.488	81.307	82.033	80.581	81.488	78.766	81.67	81.67	81.125	81.307	82.759	82.033	82.577	84.936	84.029	86.57	86.57	87.296	85.662	85.844	86.388	85.844	84.936	84.936	85.118	85.662	85.299	85.481	83.485	84.029	85.118	84.211	84.211	82.759	84.574	84.574	83.303	84.392	84.574	83.303	86.207	86.388	87.114
XIII GU182323 SPVC-43/chicken/Karachi/Pakistan/2008	84.029	83.666	83.666	83.303	83.485	82.396	83.303	83.303	83.303	80.581	81.67	80.218	83.485	83.666	82.94	83.122	84.936	84.211	84.755	86.388	86.025	87.659	88.748	89.111	86.751	88.566	88.748	88.566	87.114	87.296	87.477	87.477	87.477	87.659	85.662	86.933	88.022	86.207	85.844	84.755	87.659	87.659	85.844	87.296	87.477	86.933	88.022	87.659	88.385
XIII GU182331 SPVC-44/chicken/Karachi/Pakistan/2007	84.392	83.122	83.303	83.303	83.485	83.485	82.94	82.94	82.94	80.944	82.033	80.218	83.848	83.666	83.122	83.485	83.848	83.122	83.666	86.388	86.57	87.659	88.748	88.748	86.751	88.566	88.022	87.84	86.207	86.388	86.57	86.933	87.114	86.751	85.481	86.388	87.84	86.025	85.662	84.574	87.114	87.114	86.025	87.114	86.751	86.025	88.203	87.84	88.203
XIII KF113338 751/chicken/Pakistan/2011	84.211	83.303	83.122	83.303	83.485	83.303	83.485	83.485	83.485	81.125	82.214	80.944	83.122	83.303	82.759	83.122	84.211	83.485	84.029	86.57	87.114	87.659	88.385	88.748	86.57	88.203	88.022	87.84	86.388	86.57	86.751	86.933	86.933	86.751	84.755	86.025	87.477	85.844	85.481	84.392	87.114	87.114	85.299	86.933	86.57	86.388	88.203	87.84	88.748
XIII JN942034 45445-3/ostrich/South Africa/1995	86.933	85.662	85.299	84.755	84.936	84.392	85.299	85.299	86.025	84.211	85.299	82.214	85.662	85.299	84.936	85.299	86.57	85.844	86.388	88.203	87.659	88.929	89.655	90.2	88.385	90.018	90.2	89.655	88.566	89.474	89.292	90.018	89.655	89.474	86.751	87.659	89.474	88.566	88.022	86.933	89.474	89.474	87.84	88.566	89.655	87.477	89.655	90.018	89.655
XIII JQ267579 EMM-7/chicken/Iran/2011	86.207	84.211	83.848	84.755	84.936	83.848	84.211	84.211	84.755	83.122	84.211	81.488	84.574	84.211	84.211	84.574	85.299	84.574	85.118	87.659	87.114	88.385	89.474	89.474	87.477	90.381	90.2	90.018	88.022	88.566	88.748	89.292	89.292	89.111	86.933	88.203	89.655	87.84	87.296	85.844	88.929	88.929	87.477	88.385	88.385	88.022	89.837	89.474	90.2
XIII JQ267585 EMM-1/chicken/Iran/2008	86.025	84.755	84.574	84.574	84.755	84.029	84.211	84.211	84.936	82.94	84.029	81.307	85.118	84.936	84.755	85.118	85.481	84.755	85.299	87.84	88.022	88.929	90.018	90.018	88.022	89.837	89.655	89.474	87.84	88.385	88.566	88.748	88.748	88.566	86.751	88.022	89.474	87.659	87.296	85.844	88.748	88.748	86.933	88.566	88.566	87.84	89.655	89.292	89.655
XIII JQ267584 EMM-2/chicken/Iran/2008	86.207	84.936	84.755	85.118	85.299	84.574	84.392	84.392	85.118	83.122	84.211	81.488	85.299	85.118	84.574	84.936	85.299	84.574	85.118	88.022	87.84	89.111	90.2	90.2	87.84	90.381	90.2	89.655	88.385	88.929	89.111	89.292	89.292	89.111	86.751	88.022	89.474	87.659	87.296	85.844	88.748	88.748	87.296	88.929	88.929	87.84	90.2	89.837	90.2
XIII MF409241 chicken/Chiwoko/Zambia/2015	84.392	82.94	82.214	82.94	82.759	82.577	83.122	83.122	83.485	82.214	82.94	80.399	83.122	83.122	82.396	82.759	84.029	83.303	83.848	85.299	85.299	86.388	87.477	87.659	86.025	87.477	87.296	87.114	85.844	86.388	86.388	88.022	87.659	87.477	85.299	86.388	88.022	86.025	85.481	84.755	87.659	87.659	86.57	87.296	87.114	85.844	86.751	87.114	86.57
XIII KT734767 Polashbari/chicken/India/2014	84.755	83.666	82.94	83.122	83.303	82.577	82.94	82.94	83.303	81.851	82.396	81.125	82.759	82.94	83.122	83.485	84.392	83.666	84.211	86.388	86.388	88.203	88.929	89.655	87.296	88.022	88.203	88.022	86.207	87.114	86.933	87.296	86.933	87.114	85.662	87.296	88.022	86.207	86.025	84.755	87.84	87.659	85.844	87.477	87.659	87.114	88.203	88.022	87.84
XIII KM056349 ndv42-04/chicken/Gopalpura/India/2013	83.848	83.303	82.94	83.485	83.666	83.303	83.303	83.303	82.94	81.67	81.851	81.488	83.303	83.485	83.122	83.303	84.574	83.848	84.392	86.933	86.207	87.114	88.022	88.748	87.114	88.022	88.203	87.659	86.207	86.751	86.933	87.659	87.296	87.114	85.299	86.57	87.659	86.207	85.844	85.118	87.659	87.659	86.207	87.114	88.022	87.114	88.929	88.566	88.022
XIII JN942043 47385-11/roller/Tanzania/2010	84.392	82.759	82.577	82.94	83.122	82.577	83.848	83.848	84.392	82.033	83.122	81.125	83.122	82.759	82.577	82.759	85.118	84.392	84.936	87.114	86.933	86.388	87.114	88.022	86.207	86.933	87.114	87.296	85.844	86.388	86.57	87.84	86.751	86.751	84.392	85.662	87.114	86.207	85.662	84.574	86.751	86.751	85.118	85.662	86.57	85.662	87.296	87.659	86.933
XIII KX372707 Nagpur-03/chicken/India/2011	85.118	84.029	83.303	83.122	83.303	82.577	83.303	83.303	84.029	82.214	82.759	81.307	83.122	83.303	83.485	83.848	84.392	83.666	84.211	86.751	86.751	88.566	89.292	89.655	87.659	88.748	88.929	88.385	86.933	87.84	87.659	88.022	87.659	87.84	86.025	87.659	88.385	86.933	86.751	85.481	88.203	88.022	86.207	87.477	88.022	87.114	88.929	88.748	88.566
XVIII FJ772455 1532-14/avian/Mauritania/2006	85.118	84.029	83.666	83.485	83.666	82.94	84.029	84.029	84.029	82.577	83.666	81.307	83.848	83.848	83.666	84.029	85.118	84.392	84.936	87.114	86.933	88.385	88.929	88.748	87.84	89.111	88.929	88.385	86.933	87.114	87.296	88.203	88.385	88.022	86.388	87.84	88.929	86.933	86.388	85.662	88.748	88.566	86.57	88.022	88.022	86.933	88.566	88.385	88.929
XVIII JX518885 ML57051T/chicken/Mali/2010	84.936	83.848	83.485	82.94	83.122	82.759	83.848	83.848	83.848	83.122	83.848	81.488	83.666	83.666	83.485	83.848	84.936	84.211	84.755	86.933	86.751	88.203	88.748	88.566	88.022	89.292	89.111	88.566	87.114	87.296	87.477	87.84	88.385	87.84	86.207	87.659	88.748	87.477	86.933	86.207	88.566	88.385	86.388	88.022	88.203	87.114	88.748	88.566	88.748
XVIII JF966389 ML038_07/guinea fowl/Mali/2007	84.936	83.848	83.485	83.303	83.485	82.759	84.211	84.211	83.848	83.122	83.848	81.488	83.303	83.303	83.485	83.485	84.936	84.211	84.755	87.296	86.388	88.203	88.748	88.203	88.022	88.566	88.385	87.84	86.751	86.933	87.114	88.022	88.566	88.022	86.57	87.296	88.748	86.751	86.57	85.844	88.929	88.748	86.751	87.659	87.84	86.388	88.385	88.203	88.748
XVIII HF969218 CIV08-042/chicken/Ivory Coast/2007	85.662	84.755	84.392	83.485	83.666	82.94	84.574	84.755	85.118	82.396	83.848	81.307	83.848	83.848	83.303	83.666	85.481	84.755	85.299	86.933	86.933	88.566	88.929	89.655	86.933	90.381	90.2	89.655	87.477	88.022	88.203	88.929	88.748	88.748	86.207	87.84	89.292	87.477	86.933	86.207	88.022	88.022	86.207	87.477	88.022	87.477	89.474	89.655	89.655
XVIII HG326600 CIV08-032/village weaver/Ivory Coast/2006	85.844	84.936	84.574	83.666	83.848	83.122	84.755	84.936	85.299	82.577	84.029	81.851	84.392	84.392	83.848	84.211	85.299	84.574	85.118	87.114	87.114	88.748	89.111	89.837	87.114	90.563	90.381	89.837	87.659	88.203	88.385	88.748	88.566	88.566	86.388	88.022	89.474	87.659	87.114	86.751	88.203	88.203	86.388	87.659	88.022	87.659	89.655	89.837	89.837
XVIII JX518886 ML57072T/chicken/Mali/2010	86.025	85.118	84.755	84.029	84.211	83.485	84.936	84.936	85.299	82.759	84.211	81.67	84.392	84.392	83.848	84.211	85.844	85.481	85.662	87.659	87.84	89.474	89.837	90.563	87.659	90.926	90.744	90.2	88.566	88.929	89.111	89.655	89.474	89.474	87.114	88.748	90.2	88.022	87.477	86.751	88.929	88.929	87.114	88.022	88.385	87.659	90.744	90.926	90.2
XII JN627504 GD12/goose/China/2011	86.933	85.662	84.936	84.936	85.118	84.211	85.844	85.118	86.207	84.029	85.481	82.759	86.207	86.025	85.844	86.207	88.022	87.296	87.84	90.018	88.929	90.2	91.289	92.196	89.474	91.289	91.47	91.289	89.655	89.655	89.837	90.563	90.563	90.744	88.203	89.292	91.107	89.292	88.748	87.659	91.107	90.926	87.659	89.474	90.381	89.111	90.563	90.563	90.018
XII JN627507 GD1003/goose/China/2010	87.114	85.844	85.118	85.118	85.299	84.392	86.025	85.299	86.388	84.211	85.662	82.94	86.025	85.844	85.662	86.025	88.203	87.477	88.022	90.2	89.111	90.381	91.47	92.015	89.655	91.47	91.652	91.47	89.474	89.837	90.018	90.744	90.744	90.926	88.203	89.292	91.107	89.292	88.748	87.659	91.107	90.926	87.659	89.655	90.563	89.292	90.744	90.744	90.2
XII MF278927 GS-FS-SS-292/goose/China/2013	87.296	86.025	85.299	85.299	85.481	84.574	86.207	85.481	86.57	84.392	85.844	83.122	86.207	86.025	85.844	86.207	88.022	87.296	87.84	90.381	89.292	90.2	91.289	91.833	89.655	91.289	91.47	91.289	89.292	89.655	89.837	90.563	90.563	90.744	88.022	89.111	90.926	89.111	88.566	87.477	90.926	90.744	87.477	89.474	90.381	89.111	90.563	90.563	90.018
XII KU594615 50009/chicken/Apurimac/Peru/2005	84.936	84.755	84.392	83.848	84.029	83.485	84.029	83.485	83.848	82.214	83.303	80.218	84.755	84.574	83.848	84.211	85.662	84.936	85.481	87.296	87.296	89.292	90.018	89.837	88.748	90.926	91.107	90.563	88.203	88.929	89.111	89.292	89.474	89.837	87.477	89.111	90.563	89.111	88.566	87.477	89.111	89.111	87.114	88.929	89.292	87.114	91.289	91.107	89.837
XII KU594616 40871/chicken/Lurin/Peru/2004	85.118	84.936	84.574	84.029	84.211	83.666	84.211	83.666	84.029	82.396	83.485	80.399	84.755	84.755	84.029	84.392	85.844	85.118	85.662	87.477	87.477	89.474	90.018	90.018	88.929	91.107	91.289	90.744	88.385	89.111	89.292	89.474	89.655	90.018	87.477	89.111	90.563	88.929	88.385	87.296	89.292	89.292	87.296	89.111	89.474	87.296	91.47	91.107	90.018
XII KU594618 VFAR-81/chicken/Arequipa/Peru/2015	83.666	83.122	82.759	82.577	82.759	82.577	82.759	82.214	82.577	81.125	82.033	80.036	84.029	84.029	83.303	83.666	84.755	84.392	84.574	85.844	86.207	86.933	87.659	88.566	86.388	88.566	89.111	88.566	87.114	87.296	87.477	87.659	88.566	87.84	86.57	87.84	88.748	87.477	87.114	85.844	87.296	87.296	86.388	87.296	87.659	85.481	88.929	89.111	88.022
XVII HF969176 NIE10-310/chicken/Nigeria/2011	83.485	84.029	82.94	83.666	83.848	83.485	83.122	82.214	82.94	82.214	82.214	81.67	83.122	82.94	81.851	82.214	83.666	82.94	83.485	85.481	85.118	86.751	87.114	87.296	85.118	85.844	85.662	85.481	83.666	84.211	84.392	85.662	85.481	85.118	84.029	84.936	86.025	84.211	84.029	83.485	84.936	84.936	83.848	85.118	84.755	84.392	87.114	86.933	86.57
XVII HF969191 NIE08-2042/chicken/Nigeria/2009	84.392	84.574	83.303	84.029	84.211	83.485	83.666	82.396	83.122	82.396	82.759	82.214	82.94	82.759	82.396	82.759	84.574	83.848	84.392	86.388	86.388	87.296	87.659	88.203	85.662	86.388	86.57	86.025	84.574	85.118	85.299	86.207	85.844	85.662	84.574	85.844	86.207	84.755	84.574	83.848	85.662	85.481	84.392	85.481	85.481	84.392	87.84	87.659	87.114
XVII HF969194 NIE08-2199/chicken/Nigeria/2009	84.574	84.029	84.211	84.755	84.936	84.029	84.574	83.666	84.936	81.851	82.214	80.581	83.666	83.485	82.94	83.122	85.481	84.755	85.299	86.933	86.933	87.114	87.477	88.748	85.662	86.57	87.477	86.933	85.481	85.662	85.844	87.114	86.751	86.57	84.755	86.388	86.751	85.662	85.481	84.029	86.207	86.207	85.299	86.933	86.57	85.118	88.022	88.566	87.659
XVI JX186997 867/chicken/Dominican Republic/2008	82.94	81.851	82.214	83.666	83.485	83.122	82.94	82.759	82.396	81.307	81.67	81.125	82.759	82.759	82.94	82.759	83.666	82.94	83.485	86.025	84.029	85.844	87.114	89.655	84.029	84.755	85.118	84.936	83.666	83.848	83.666	84.029	83.485	83.485	82.94	83.485	84.211	84.029	83.848	82.577	84.755	84.574	82.396	84.211	84.211	82.577	84.936	85.662	85.299
XVI JX915242 28138-4/chicken/Dominican Republic/1986	84.211	83.303	82.94	82.94	82.759	83.303	83.303	83.303	83.303	81.851	82.214	80.581	83.303	83.303	83.666	83.848	84.936	84.211	84.755	87.296	86.025	88.566	88.566	91.652	86.751	86.388	86.751	86.57	85.118	84.936	85.118	85.299	85.299	85.118	83.122	85.118	85.481	84.211	84.029	82.759	84.755	84.574	82.577	83.848	84.392	83.303	87.114	87.84	86.207
XIV HF969187 NIE08-0453/chicken/Nigeria/2008	83.485	82.94	82.396	82.577	82.759	82.214	82.759	82.214	82.577	80.944	82.214	81.125	82.214	81.851	82.033	82.396	82.759	82.033	82.577	85.844	84.755	88.022	88.022	88.203	87.114	88.022	87.114	86.57	86.751	86.933	87.114	87.84	86.751	87.296	84.936	85.844	87.659	86.751	86.388	85.844	87.296	87.296	85.662	87.296	87.477	86.933	87.296	87.114	87.114
XIV HF969210 NIE10-139/chicken/Nigeria/2011	83.122	82.577	82.033	82.214	82.396	81.851	82.396	81.851	82.214	80.581	81.851	80.399	82.94	82.577	82.759	83.122	82.759	82.033	82.577	85.481	84.755	87.659	87.659	87.84	87.114	88.385	87.477	86.933	86.751	86.933	87.114	87.114	86.751	87.296	84.755	86.025	87.84	86.57	86.207	85.662	86.751	86.751	85.481	87.659	87.114	86.751	87.296	87.114	86.751
XIV KY171990 KD-TW-03T-N45-720/chicken/Nigeria/2009	82.759	82.214	81.67	81.851	82.033	81.488	82.033	81.488	81.851	80.218	81.488	80.036	82.577	82.214	82.396	82.759	82.396	81.67	82.214	85.118	84.392	87.659	87.659	87.477	87.114	88.022	87.114	86.57	86.388	86.57	86.751	86.751	86.388	86.933	84.392	85.662	87.477	86.207	85.844	85.299	86.388	86.388	85.481	87.296	86.751	86.388	86.933	86.751	86.388
XIV HF969205 NIE09-2071/turkey/Nigeria/2009	84.574	84.392	84.211	83.848	84.029	82.577	83.122	82.759	83.122	81.488	82.94	80.762	83.303	82.94	82.577	83.303	83.666	82.94	83.485	85.844	84.755	86.933	87.296	87.477	86.57	88.203	87.659	87.477	87.477	87.659	87.84	88.748	87.659	88.203	85.481	87.114	88.566	86.57	86.025	85.299	88.385	88.385	85.299	87.296	87.477	87.477	86.751	86.388	86.207
XIV JQ039386 VRD08-36/chicken/Nigeria/2008	84.574	83.666	83.485	84.211	84.392	83.122	83.303	82.94	83.122	81.488	82.94	80.762	84.211	83.848	83.485	84.211	85.118	84.392	84.936	87.114	85.662	87.84	88.203	88.385	87.296	88.748	88.203	88.022	87.296	87.477	87.659	88.748	87.84	88.748	86.388	88.022	89.111	87.114	86.57	85.844	88.566	88.566	85.844	87.477	87.659	86.933	87.84	87.477	87.296
XIV JN872165 VIR_1377-7/chicken/Nigeria/2006	83.848	82.94	82.396	82.577	82.759	81.851	82.759	82.214	82.577	80.944	82.214	79.673	82.94	82.577	82.577	83.303	83.666	82.94	83.485	85.481	85.118	87.296	87.296	87.477	87.114	87.296	86.751	86.57	85.299	85.481	85.662	86.933	85.844	86.388	84.936	86.57	87.477	85.662	85.118	84.392	86.933	86.933	84.755	86.207	86.57	86.025	86.388	86.025	86.207
II AF077761 LaSota/chicken/USA/1946	90.018	88.385	86.57	89.474	89.655	88.748	86.207	86.751	88.203	86.933	87.477	84.392	90.018	89.655	89.111	89.474	85.481	85.118	85.299	86.751	85.844	85.844	86.388	87.659	84.755	84.936	84.392	84.392	82.577	82.759	82.759	83.122	83.303	83.303	84.029	84.392	85.118	83.303	82.396	81.851	84.936	84.936	82.759	84.211	85.118	84.936	84.211	83.666	85.299
II JN872151 HitchnerB1/chicken/USA/1947	90.018	88.385	86.933	89.837	90.018	89.111	86.57	87.114	88.566	86.751	87.659	84.574	90.018	89.655	89.474	89.837	85.844	85.481	85.662	86.751	85.844	85.844	86.388	88.022	84.755	84.936	84.755	84.755	82.94	82.94	83.122	83.485	83.666	83.666	84.211	84.755	85.118	83.666	82.759	82.214	84.755	84.755	82.94	84.574	85.118	84.936	84.574	84.029	85.662
II GU978777 GB/chicken/TX/USA/1948	88.203	86.751	84.755	87.659	87.84	86.933	86.751	86.57	87.296	86.207	86.57	83.848	88.203	87.84	88.203	88.203	85.481	85.118	85.299	86.388	84.936	85.662	86.025	87.659	84.392	84.392	84.574	84.211	82.94	83.303	83.485	83.303	83.848	83.848	83.666	83.848	84.936	83.485	82.577	82.396	84.392	84.392	82.94	84.574	85.118	84.574	84.755	84.211	85.481
XXI KC205479 ETHMG1C/chicken/Ethiopia/2011	84.755	83.848	82.214	81.488	81.67	81.488	83.666	83.848	83.666	84.029	83.303	81.67	81.851	81.851	82.214	82.577	83.666	83.303	83.485	85.662	85.118	86.388	87.477	88.022	85.662	89.292	88.748	88.566	86.388	86.57	86.751	87.84	87.296	86.933	84.211	85.481	86.57	85.118	85.299	84.392	86.57	86.388	84.936	86.025	86.57	86.207	89.292	89.655	88.385
XI HQ266602 MG_725/chicken/Madagascar/2008	84.936	84.392	83.848	85.481	85.299	85.299	84.392	84.211	84.755	82.033	82.577	81.488	84.029	83.303	82.759	82.94	86.751	86.025	86.57	89.292	87.296	85.118	86.207	87.114	82.94	82.94	82.94	82.759	81.851	81.851	82.214	82.577	82.94	82.396	82.577	82.396	83.122	82.396	82.396	81.307	83.122	83.122	82.396	81.67	82.396	81.851	83.848	84.392	85.481
XI JX518882 MGMNJ/chicken/Madagascar/2009	83.122	82.577	82.396	83.848	83.666	83.666	83.666	83.122	83.666	82.033	81.488	80.762	82.577	82.214	82.033	82.214	85.844	85.118	85.662	87.477	85.481	83.122	84.211	85.299	81.851	82.033	82.033	81.851	81.125	81.125	81.488	81.488	81.851	81.307	82.033	82.214	82.577	82.214	82.577	81.488	82.396	82.214	81.488	81.851	82.94	82.033	82.577	83.122	83.485
XI JX518884 MGS1595T/Madagascar/2011	84.211	83.666	82.759	84.574	84.392	84.029	84.029	83.485	84.392	82.396	82.214	80.762	82.759	82.033	82.214	82.396	86.025	85.299	85.844	88.566	86.57	83.848	84.574	85.662	81.67	82.759	82.759	82.577	81.67	81.67	82.033	82.396	82.759	82.577	82.033	82.214	82.577	81.851	81.851	80.399	82.396	82.214	81.488	81.488	82.214	82.033	82.94	83.485	84.211
V MT335727 VirMagerHatch/chicken/Morogoro/Tanzania/2011	86.116	85.209	83.757	84.211	84.392	84.211	84.301	83.757	84.483	82.305	83.757	82.033	83.212	83.031	83.031	83.394	85.027	84.301	84.846	87.568	86.479	87.387	88.475	88.657	85.572	86.661	86.298	86.479	84.12	84.846	85.027	85.935	85.572	85.027	83.575	84.12	85.39	84.664	84.12	82.486	86.479	86.298	84.301	85.027	85.39	84.12	86.479	87.024	86.479
V MT335733 30Hatch/chicken/Morogoro/Tanzania/2014	85.935	85.027	83.575	84.029	84.211	84.029	84.301	83.757	84.301	82.123	83.575	81.851	83.031	82.849	82.849	83.212	85.027	84.301	84.846	87.568	86.479	87.387	88.475	88.657	85.572	86.479	86.298	86.298	84.12	84.846	85.027	85.935	85.572	85.027	83.575	84.12	85.39	84.664	84.12	82.486	86.479	86.298	84.301	85.027	85.39	84.12	86.479	87.024	86.479
V MT335735 208/chicken/Morogoro/Tanzania/2016	85.935	85.027	83.394	83.122	83.303	83.122	84.301	83.757	84.664	81.76	83.212	81.488	83.575	83.394	83.394	83.757	84.483	83.757	84.301	87.024	86.298	86.842	87.931	88.113	85.209	86.479	86.298	86.298	84.12	84.846	85.027	85.572	85.572	85.027	83.394	83.938	85.209	84.664	84.12	82.486	86.298	86.116	83.757	84.664	85.027	84.12	85.935	86.479	86.116
V MT335736 6467/chicken/Morogoro/Tanzania/2016	85.844	84.936	83.303	83.122	83.303	83.122	84.211	83.666	84.574	81.67	83.122	81.488	83.485	83.303	83.303	83.666	84.392	83.666	84.211	87.114	86.388	86.751	87.84	88.022	85.118	86.388	86.207	86.207	84.029	84.755	84.936	85.481	85.481	84.936	83.303	83.848	85.118	84.574	84.029	82.396	86.207	86.025	83.666	84.574	84.936	84.029	85.844	86.388	86.025
V MT335738 9261/chicken/Morogoro/Tanzania/2016	85.844	84.936	83.303	83.122	83.303	83.122	84.211	83.666	84.574	81.67	83.122	81.488	83.485	83.303	83.303	83.666	84.392	83.666	84.211	87.114	86.388	86.751	87.84	88.022	85.118	86.388	86.207	86.207	84.029	84.755	84.936	85.481	85.481	84.936	83.303	83.848	85.118	84.574	84.029	82.396	86.207	86.025	83.666	84.574	84.936	84.029	85.844	86.388	86.025
V MT335740 9443/chicken/Morogoro/Tanzania/2016	85.844	84.936	83.303	83.122	83.303	83.122	84.211	83.666	84.574	81.67	83.122	81.488	83.485	83.303	83.303	83.666	84.392	83.666	84.211	87.114	86.388	86.751	87.84	88.022	85.118	86.388	86.207	86.207	84.029	84.755	84.936	85.481	85.481	84.936	83.303	83.848	85.118	84.574	84.029	82.396	86.207	86.025	83.666	84.574	84.936	84.029	85.844	86.388	86.025
V MT335737 9455/chicken/Morogoro/Tanzania/2016	85.935	84.664	83.394	83.031	83.212	82.668	84.029	83.666	84.664	81.942	83.394	81.488	83.394	83.303	83.212	83.485	84.664	83.938	84.483	86.842	86.388	86.751	87.659	88.203	85.299	86.388	86.116	86.116	84.392	84.846	85.027	85.935	85.39	85.027	82.94	83.848	85.027	84.029	83.485	81.942	85.753	85.572	82.849	84.574	85.027	84.211	85.753	86.207	85.753
V MT335728 9583/chicken/Morogoro/Tanzania/2014	84.846	83.394	82.396	82.214	82.396	81.851	83.122	82.94	83.757	81.216	82.305	80.581	83.031	82.94	82.486	82.759	84.574	83.848	84.392	86.57	86.298	85.753	86.751	87.205	84.936	86.298	86.025	86.207	84.664	85.299	85.481	86.298	86.025	85.753	83.122	83.848	85.027	84.12	83.757	82.396	85.662	85.572	83.666	84.664	85.118	83.848	85.844	86.298	85.753
XIII MT335729 6094/chicken/Morogoro/Tanzania/2014	84.846	83.212	82.668	82.396	82.577	82.033	83.938	83.938	84.483	82.123	83.212	80.944	83.212	83.212	83.031	83.212	85.572	84.846	85.39	87.205	87.024	86.479	87.205	88.113	86.298	87.568	87.387	87.568	86.116	86.661	86.842	88.113	87.024	87.024	84.301	85.572	87.024	85.753	85.209	84.483	86.661	86.661	85.027	85.935	86.479	85.572	87.205	87.205	87.024
XIII MT335741 189/chicken/Morogoro/Tanzania/2016	84.846	83.212	82.668	82.396	82.577	82.033	83.938	83.938	84.483	82.123	83.212	80.944	83.212	83.212	83.031	83.212	85.572	84.846	85.39	87.205	87.024	86.479	87.205	88.113	86.298	87.568	87.387	87.568	86.116	86.661	86.842	88.113	87.024	87.024	84.301	85.572	87.024	85.753	85.209	84.483	86.661	86.661	85.027	85.935	86.479	85.572	87.205	87.205	87.024
XIII MT335744 9334/chicken/Morogoro/Tanzania/2016	84.755	83.122	82.577	82.396	82.577	82.033	83.848	83.848	84.392	82.033	83.122	80.944	83.122	83.122	82.94	83.122	85.481	84.755	85.299	87.296	87.114	86.388	87.114	88.022	86.207	87.477	87.296	87.477	86.025	86.57	86.751	88.022	86.933	86.933	84.211	85.481	86.933	85.662	85.118	84.392	86.57	86.57	84.936	85.844	86.388	85.481	87.114	87.114	86.933
XIII MT335746 9381-131/chicken/Morogoro/Tanzania/2016	84.755	83.122	82.577	82.396	82.577	82.033	83.848	83.848	84.392	82.033	83.122	80.944	83.122	83.122	82.94	83.122	85.481	84.755	85.299	87.296	87.114	86.388	87.114	88.022	86.207	87.477	87.296	87.477	86.025	86.57	86.751	88.022	86.933	86.933	84.211	85.481	86.933	85.662	85.118	84.392	86.57	86.57	84.936	85.844	86.388	85.481	87.114	87.114	86.933
XIII MT335730 9600/chicken/Morogoro/Tanzania/2014	83.848	82.214	81.67	81.851	82.033	81.488	82.94	82.94	83.485	81.125	82.214	80.036	82.759	82.759	82.214	82.396	85.299	84.574	85.118	86.751	86.57	85.118	86.025	86.751	84.936	86.751	86.57	86.751	84.936	85.481	85.662	86.751	86.207	86.207	84.029	84.936	86.388	85.118	84.574	83.848	86.025	86.025	84.574	85.118	85.662	84.755	86.207	86.207	86.207
XIII MT335747 10Vac/chicken/Morogoro/Tanzania/2017	84.392	82.759	82.214	82.214	82.396	81.851	83.485	83.485	84.029	81.67	82.759	80.581	83.122	83.122	82.759	82.94	85.481	84.755	85.299	87.114	86.933	85.662	86.479	87.296	85.481	86.933	86.751	86.933	85.481	86.025	86.207	87.296	86.751	86.57	84.12	85.027	86.479	85.209	84.664	83.938	86.207	86.207	84.755	85.481	86.207	84.936	86.388	86.388	86.388
XIII MT335745 8659/chicken/Morogoro/Tanzania/2016	84.846	83.212	82.668	82.396	82.577	82.033	83.938	83.938	84.483	82.123	83.212	80.944	83.212	83.212	83.031	83.212	85.572	84.846	85.39	87.205	87.024	86.479	87.205	88.113	86.298	87.568	87.387	87.568	86.116	86.661	86.842	88.113	87.024	87.024	84.301	85.572	87.024	85.753	85.209	84.483	86.661	86.661	85.027	85.935	86.479	85.572	87.205	87.205	87.024
XIII MT335739 8037/chicken/Morogoro/Tanzania/2016	84.846	83.212	82.668	82.396	82.577	82.033	83.938	83.938	84.483	82.123	83.212	80.944	83.212	83.212	83.031	83.212	85.572	84.846	85.39	87.205	87.024	86.479	87.205	88.113	86.298	87.568	87.387	87.568	86.116	86.661	86.842	88.113	87.024	87.024	84.301	85.572	87.024	85.753	85.209	84.483	86.661	86.661	85.027	85.935	86.479	85.572	87.205	87.205	87.024
XIII MT335748 11Vac/chicken/Morogoro/Tanzania/2017	84.846	83.212	82.668	82.396	82.577	82.033	83.938	83.938	84.483	82.123	83.212	80.944	83.212	83.212	83.031	83.212	85.572	84.846	85.39	87.205	87.024	86.479	87.205	88.113	86.298	87.568	87.387	87.568	86.116	86.661	86.842	88.113	87.024	87.024	84.301	85.572	87.024	85.753	85.209	84.483	86.661	86.661	85.027	85.935	86.479	85.572	87.205	87.205	87.024
XIII MT335731 9676/chicken/Morogoro/Tanzania/2014	84.574	83.303	82.759	82.214	82.396	81.851	83.666	83.666	84.211	81.851	82.94	80.762	82.94	82.94	82.759	82.94	85.299	84.574	85.118	87.114	86.933	85.844	86.57	87.477	85.662	87.296	87.114	87.296	85.844	86.388	86.57	87.84	87.114	86.751	84.755	85.299	87.114	85.844	85.299	84.574	86.751	87.114	85.481	86.025	86.933	85.662	87.114	87.114	86.751
XIII MT335750 Mt07/chicken/Mtwara/Tanzania/2012	84.23	83.117	82.746	82.004	82.189	81.633	83.302	83.302	83.859	81.447	82.56	80.519	82.56	82.746	82.375	82.56	85.158	84.416	84.972	86.827	86.642	85.529	86.271	87.199	85.343	87.013	86.827	87.013	85.529	86.085	86.271	87.57	86.827	86.456	84.601	85.158	87.013	85.714	85.158	84.416	86.642	87.013	85.343	85.9	86.827	85.529	86.827	86.827	86.456
XIII MT335732 9581/chicken/Morogoro/Tanzania/2014	83.938	82.305	81.76	81.851	82.033	81.488	83.031	83.031	83.575	81.216	82.305	80.036	82.849	82.849	82.305	82.486	85.39	84.664	85.209	86.661	86.479	85.209	86.116	86.842	85.027	86.842	86.661	86.842	85.027	85.572	85.753	86.842	86.298	86.298	84.12	85.027	86.479	85.209	84.664	83.938	86.116	86.116	84.664	85.209	85.753	84.846	86.298	86.298	86.298
XIII MT335742 525/chicken/Morogoro/Tanzania/2016	84.755	83.122	82.577	82.396	82.577	82.033	83.848	83.848	84.392	82.033	83.122	80.944	83.122	83.122	82.94	83.122	85.481	84.755	85.299	87.296	87.114	86.388	87.114	88.022	86.207	87.477	87.296	87.477	86.025	86.57	86.751	88.022	86.933	86.933	84.211	85.481	86.933	85.662	85.118	84.392	86.57	86.57	84.936	85.844	86.388	85.481	87.114	87.114	86.933
VII MT335749 Mw13/chicken/Mwanza/Tanzania/2012	82.849	82.849	82.486	82.214	82.396	82.214	82.486	82.305	83.031	81.216	82.123	79.492	81.76	81.76	81.76	82.123	83.575	83.212	83.394	86.298	85.39	87.387	87.75	88.113	87.024	86.842	87.024	86.479	85.935	85.753	85.935	86.661	86.661	86.116	84.483	84.664	85.753	84.846	84.846	83.757	85.572	85.572	84.664	85.39	85.935	84.301	87.568	87.75	87.931
XVIII MT335751 NE-29A-B2/chicken/Pokoasi/Ghana/2018	84.891	83.984	83.439	82.804	82.985	82.169	84.256	83.893	84.256	81.806	83.076	80.626	83.439	83.439	82.895	83.258	84.891	84.528	84.71	86.887	87.25	87.432	87.976	88.793	85.889	88.702	88.339	87.976	87.25	87.613	87.795	88.339	87.613	87.886	84.891	86.071	87.704	86.071	85.526	84.8	87.976	87.976	86.162	86.071	86.434	85.345	88.43	88.521	87.795
XVIII MT335752 NE-28A-B1/chicken/Wa/Ghana/2018	85.39	84.483	84.12	83.394	83.575	82.849	84.664	84.301	84.664	82.305	83.575	81.216	84.12	84.12	83.575	83.938	85.572	85.209	85.39	87.024	87.387	87.931	88.475	89.383	86.298	89.201	88.838	88.475	87.75	88.113	88.294	88.838	88.113	88.294	85.39	86.661	88.113	86.298	85.753	85.027	88.113	88.113	86.298	86.661	87.024	85.753	88.838	89.02	88.475
XVIII MT335753 NE-28A-B2/chicken/Wa/Ghana/2018	85.299	84.392	84.029	83.303	83.485	82.759	84.574	84.211	84.574	82.214	83.485	81.125	84.029	84.029	83.485	83.848	85.481	85.118	85.299	86.933	87.296	87.84	88.385	89.292	86.207	89.111	88.748	88.385	87.659	88.022	88.203	88.748	88.022	88.203	85.299	86.57	88.022	86.207	85.662	84.936	88.022	88.022	86.207	86.57	86.933	85.662	88.748	88.929	88.385
XVIII MT335754 NE-28A-B3/chicken/Wa/Ghana/2018	85.299	84.392	84.029	83.303	83.485	82.759	84.574	84.211	84.574	82.214	83.485	81.125	84.029	84.029	83.485	83.848	85.481	85.118	85.299	86.933	87.296	87.84	88.385	89.292	86.207	89.111	88.748	88.385	87.659	88.022	88.203	88.748	88.022	88.203	85.299	86.57	88.022	86.207	85.662	84.936	88.022	88.022	86.207	86.57	86.933	85.662	88.748	88.929	88.385
XIII MT335734 9206/chicken/Morogoro/Tanzania/2016	80.633	78.899	78.38	78.12	78.293	77.773	79.246	79.593	79.939	77.513	78.553	76.386	78.726	78.726	78.553	78.726	80.806	80.113	80.633	82.366	82.019	81.499	82.019	82.886	81.672	82.366	82.192	82.366	80.979	81.499	81.672	82.886	81.846	81.846	79.246	80.459	81.846	80.633	80.113	79.419	81.499	81.499	79.939	80.806	81.326	80.459	82.019	82.019	81.846
V MT335743 320-2719/chicken/Morogoro/Tanzania/2016	86.162	85.254	83.621	83.348	83.53	83.348	84.71	84.165	84.891	81.987	83.439	81.715	83.802	83.621	83.621	83.984	84.891	84.165	84.71	87.432	86.706	87.25	88.339	88.521	85.617	86.706	86.706	86.525	83.984	84.71	84.891	85.436	85.436	84.891	83.802	84.347	85.617	85.073	84.528	82.895	86.525	86.343	83.984	85.073	85.436	84.528	86.343	86.887	86.525
[truncated: 104 more columns]

## Sheet: Genotype V
	V MT335743 320-2719/chicken/Morogoro/Tanzania/2016	Va FJ705460 95DC02150/cormorant/Canada/1995	Va FJ705461 95DC2345/cormorant/Canada/1995	Va GQ288382 98CNN3-V11/cormorant/Canada/1998	Va GQ288385 18719-03/cormorant/WN/USA/2003	Va GQ288381 D9704285/cormorant/CA/USA/1997	Va GQ288386 19529-04-USGS/cormorant/NV/USA/2005	Va JN872161 498260-2/cormorant/WN/USA/2007	Va GQ288387 92-40140/cormorant/MN/USA/1992	Vb AY288993 15/chicken/Honduras/2000	Vb JN872181 44813/chicken/Honduras/2000	Vb JN942027 95066-9/chicken/Nicaragua/2001	Vb AY288999 37821/chicken/Mexico/1996	Vb JN942028 51735-8/chicken/Mexico/2000	Vb JN942032 31378/parrot/MO/USA/1996	Vb AY562987 211472/chicken/CA/USA/2002	Vb JN872192 211472-4/chicken/CA/USA/2002	Vb EF520718 212676/chicken/CA/USA/2002	Vb JN872163 4224-3/chicken/Belize/2008	Vb JN872194 498109-15/chicken/Honduras/2007	Vb EU518677 543/chicken/Torreon/Mexico/2000	Vb EU518680 458/chicken/Morelos/Mexico/1988	Vb EU518681 459/chicken/Mexico/Mexico/2000	Vb MK040373 D1806566/chicken/CA/USA/2018	Vb JN872155 74-2445/avian/TN/USA/1974	Vb MH996901 ElovDol-1156/chicken/Bulgaria/1981	Vc EU518682 462/dove/DF/Mexico/2004	Vc EU518683 465/chicken/Mexico/Mexico/2005	Vc EU518684 466/chicken/Mexico/Mexico/2006	Vc HM117720 P05/avian/Mexico/2005	Vc KJ577136 Chimalhuacan/avian/Mexico/1973	Vc KF910963 M08-3313/chicken/Mexico/2008	Vc JQ697743 NC02-634/chicken/Mexico/2010	Vc JQ697744 NC04-635/chicken/Mexico/2010	Vc KC808508 616/chicken/Mexico/2008	Vc KC808512 615/quail/Mexico/Mexico/2009	Vc KC808509 619/chicken/Mexico/2009	Vc KC808510 672-ZM12/macaw/Chiapas/Mexico/2009	Vc JX974435 01/avian/Mexico/2010	Vb MH996902 Septemvriitsi-1157/pigeon/Bulgaria/1982	Vb MH996903 1159/chicken/Furen/Bulgaria/1988	Vb JN872189 8278/parrot/CO/USA/1982	Vb JN942040 19674-2/parrot/NJ/USA/1986	Vb JN942039 28936/parrot/CA/USA/1988	Vc KY284094 14-364_14-377/chicken/Mexico/2014	Vd HG937571 MU013/chicken/Uganda/2011	Vd HG937572 MU019/chicken/Uganda/2011	Vd HG937573 MU024/chicken/Uganda/2011	Vd HG937580 MU040/chicken/Uganda/2011
V MT335743 320-2719/chicken/Morogoro/Tanzania/2016		88.084	88.084	88.084	86.963	88.271	86.589	86.963	86.589	88.271	87.897	87.71	89.766	88.458	88.084	88.832	89.019	89.019	89.019	89.019	89.393	89.393	89.019	87.71	91.262	91.449	92.009	90.888	90.514	90.701	92.009	91.262	90.327	89.953	90.514	90.327	90.327	89.766	90.14	90.327	89.766	91.075	90.327	90.327	89.206	97.227	97.212	97.056	97.039
Va FJ705460 95DC02150/cormorant/Canada/1995	88.084		99.252	99.252	97.196	99.065	97.383	96.636	94.393	89.72	90.093	90.28	91.963	91.028	90.467	90.654	91.215	91.215	91.215	91.215	91.776	91.776	91.402	89.907	93.084	92.71	93.458	92.71	91.963	92.15	93.458	92.336	91.589	91.589	91.963	91.776	92.15	91.963	91.215	92.523	92.336	92.897	92.523	92.15	90.093	87.97	88.658	88.598	89.286
Va FJ705461 95DC2345/cormorant/Canada/1995	88.084	99.252		99.252	97.196	99.065	97.383	96.636	94.393	89.72	90.093	90.28	91.963	91.028	90.467	90.654	91.215	91.215	91.215	91.215	91.776	91.776	91.402	89.907	93.084	92.71	93.458	92.71	91.963	92.15	93.458	92.336	91.589	91.589	91.963	92.15	92.15	91.963	91.215	92.523	92.71	92.897	92.523	92.15	89.907	87.97	88.658	88.598	89.286
Va GQ288382 98CNN3-V11/cormorant/Canada/1998	88.084	99.252	99.252		97.57	99.065	97.383	96.636	94.393	89.72	90.093	90.28	91.963	91.028	90.467	90.654	91.215	91.215	91.215	91.215	91.776	91.776	91.402	89.907	93.084	92.71	93.458	92.71	91.963	92.15	93.458	92.336	91.589	91.589	91.963	91.776	92.15	91.963	91.215	92.523	92.336	92.897	92.897	92.15	89.907	87.97	88.658	88.598	89.286
Va GQ288385 18719-03/cormorant/WN/USA/2003	86.963	97.196	97.196	97.57		97.383	95.327	94.953	92.71	89.72	89.72	89.907	91.589	90.654	90.093	90.28	90.841	90.841	90.841	90.841	91.402	91.402	91.028	89.907	91.589	91.589	91.963	91.215	90.467	90.654	91.963	90.841	90.467	90.467	90.841	90.654	91.028	90.841	90.093	91.028	90.467	91.776	92.15	91.402	88.785	87.03	87.524	87.477	88.158
Va GQ288381 D9704285/cormorant/CA/USA/1997	88.271	99.065	99.065	99.065	97.383		97.944	97.196	94.766	90.467	90.841	91.028	92.336	91.402	90.841	91.028	91.589	91.589	91.589	91.589	92.15	92.15	91.776	90.28	94.019	93.271	94.019	93.271	92.523	92.71	94.019	92.897	92.15	92.15	92.523	92.336	92.71	92.523	91.776	93.458	92.897	93.271	92.897	92.523	90.467	88.534	89.225	89.159	89.85
Va GQ288386 19529-04-USGS/cormorant/NV/USA/2005	86.589	97.383	97.383	97.383	95.327	97.944		98.505	92.71	89.159	89.533	89.72	90.654	89.72	89.159	89.346	89.907	89.907	89.907	89.907	90.467	90.467	90.093	88.598	92.71	91.589	92.336	91.589	91.215	91.028	92.336	91.215	90.467	90.467	90.841	90.654	91.028	90.841	90.093	91.776	91.963	91.589	91.215	90.841	88.785	87.03	87.524	87.85	88.158
Va JN872161 498260-2/cormorant/WN/USA/2007	86.963	96.636	96.636	96.636	94.953	97.196	98.505		92.336	89.533	89.907	89.72	90.28	89.346	88.785	88.972	89.533	89.533	89.533	89.533	90.093	90.093	89.72	88.224	92.336	91.589	91.963	91.589	90.841	91.028	91.963	91.215	90.467	90.467	90.841	90.654	91.028	90.841	90.093	91.402	91.589	90.841	90.467	90.093	88.785	87.782	87.902	88.224	88.534
Va GQ288387 92-40140/cormorant/MN/USA/1992	86.589	94.393	94.393	94.393	92.71	94.766	92.71	92.336		87.85	88.224	88.411	89.72	88.785	88.224	88.972	89.159	89.159	89.159	89.159	89.533	89.533	89.159	87.85	90.654	90.654	91.028	90.28	89.533	89.72	91.028	89.907	89.533	89.533	89.533	89.346	89.72	89.533	89.159	90.467	89.533	90.654	90.093	89.907	88.224	86.278	86.957	87.29	87.218
Vb AY288993 15/chicken/Honduras/2000	88.271	89.72	89.72	89.72	89.72	90.467	89.159	89.533	87.85		99.252	99.065	93.271	91.963	91.402	91.776	92.15	92.15	91.776	91.776	92.71	92.71	92.336	90.841	93.458	93.458	93.458	92.71	92.336	92.15	93.458	92.336	91.402	91.402	91.963	91.776	92.15	91.963	91.215	92.523	92.336	94.206	94.766	92.71	91.028	88.534	89.036	89.346	89.286
Vb JN872181 44813/chicken/Honduras/2000	87.897	90.093	90.093	90.093	89.72	90.841	89.533	89.907	88.224	99.252		99.813	92.897	92.336	91.776	92.15	92.523	92.523	92.15	92.15	93.084	93.084	92.71	90.841	93.832	94.206	93.832	93.084	92.71	92.523	93.832	92.71	91.402	91.402	91.963	91.776	92.15	91.963	91.215	92.897	92.71	94.206	95.14	93.084	91.028	88.158	88.658	88.972	88.91
Vb JN942027 95066-9/chicken/Nicaragua/2001	87.71	90.28	90.28	90.28	89.907	91.028	89.72	89.72	88.411	99.065	99.813		93.084	92.523	91.963	92.336	92.71	92.71	92.336	92.336	93.271	93.271	92.897	91.028	93.645	94.019	93.645	92.897	92.523	92.336	93.645	92.523	91.215	91.215	91.776	91.589	91.963	91.776	91.028	92.71	92.523	94.393	95.327	93.271	90.841	87.97	88.469	88.785	88.722
Vb AY288999 37821/chicken/Mexico/1996	89.766	91.963	91.963	91.963	91.589	92.336	90.654	90.28	89.72	93.271	92.897	93.084		97.383	97.009	97.944	98.131	98.131	98.131	98.131	98.692	98.692	98.318	96.636	95.14	94.953	96.075	94.953	94.579	94.766	96.075	94.953	93.645	93.645	94.206	94.019	94.393	93.832	93.458	94.579	94.019	96.449	95.888	96.822	91.402	89.85	89.792	89.72	90.038
Vb JN942028 51735-8/chicken/Mexico/2000	88.458	91.028	91.028	91.028	90.654	91.402	89.72	89.346	88.785	91.963	92.336	92.523	97.383		97.944	96.449	96.822	96.822	96.449	96.449	97.383	97.383	97.009	95.514	94.206	94.019	95.14	94.019	93.645	93.832	95.14	94.019	92.71	92.71	93.271	93.084	93.458	92.897	92.523	93.645	93.084	95.888	95.327	96.262	90.467	88.534	88.469	88.411	88.722
Vb JN942032 31378/parrot/MO/USA/1996	88.084	90.467	90.467	90.467	90.093	90.841	89.159	88.785	88.224	91.402	91.776	91.963	97.009	97.944		96.449	97.009	97.009	96.262	96.262	97.57	97.57	97.196	94.579	93.645	93.645	94.766	93.645	93.271	93.458	94.766	93.645	92.336	92.336	92.897	92.71	93.084	92.336	92.15	93.084	92.523	95.327	94.766	95.701	90.093	88.158	88.091	88.037	88.346
Vb AY562987 211472/chicken/CA/USA/2002	88.832	90.654	90.654	90.654	90.28	91.028	89.346	88.972	88.972	91.776	92.15	92.336	97.944	96.449	96.449		99.439	99.439	98.318	98.318	98.879	98.879	98.505	96.822	93.832	93.645	94.766	93.645	93.458	93.458	94.766	93.645	92.336	92.523	92.897	92.71	93.084	92.523	92.15	93.645	93.084	95.514	94.953	95.888	90.467	88.91	88.658	88.598	88.91
Vb JN872192 211472-4/chicken/CA/USA/2002	89.019	91.215	91.215	91.215	90.841	91.589	89.907	89.533	89.159	92.15	92.523	92.71	98.131	96.822	97.009	99.439		100	98.879	98.879	99.439	99.439	99.065	97.196	94.206	94.206	95.327	94.206	93.832	94.019	95.327	94.206	92.897	92.897	93.458	93.271	93.645	93.084	92.71	94.019	93.458	96.075	95.514	96.449	91.028	89.098	88.847	88.785	89.098
Vb EF520718 212676/chicken/CA/USA/2002	89.019	91.215	91.215	91.215	90.841	91.589	89.907	89.533	89.159	92.15	92.523	92.71	98.131	96.822	97.009	99.439	100		98.879	98.879	99.439	99.439	99.065	97.196	94.206	94.206	95.327	94.206	93.832	94.019	95.327	94.206	92.897	92.897	93.458	93.271	93.645	93.084	92.71	94.019	93.458	96.075	95.514	96.449	91.028	89.098	88.847	88.785	89.098
Vb JN872163 4224-3/chicken/Belize/2008	89.019	91.215	91.215	91.215	90.841	91.589	89.907	89.533	89.159	91.776	92.15	92.336	98.131	96.449	96.262	98.318	98.879	98.879		100	98.692	98.692	98.318	97.944	94.206	94.206	95.327	94.206	93.832	94.019	95.327	94.206	92.897	92.897	93.458	93.271	93.645	93.084	92.71	94.019	93.458	95.701	95.14	96.075	91.028	88.91	88.847	88.785	89.098
Vb JN872194 498109-15/chicken/Honduras/2007	89.019	91.215	91.215	91.215	90.841	91.589	89.907	89.533	89.159	91.776	92.15	92.336	98.131	96.449	96.262	98.318	98.879	98.879	100		98.692	98.692	98.318	97.944	94.206	94.206	95.327	94.206	93.832	94.019	95.327	94.206	92.897	92.897	93.458	93.271	93.645	93.084	92.71	94.019	93.458	95.701	95.14	96.075	91.028	88.91	88.847	88.785	89.098
Vb EU518677 543/chicken/Torreon/Mexico/2000	89.393	91.776	91.776	91.776	91.402	92.15	90.467	90.093	89.533	92.71	93.084	93.271	98.692	97.383	97.57	98.879	99.439	99.439	98.692	98.692		100	99.626	97.009	94.766	94.766	95.888	94.766	94.393	94.579	95.888	94.766	93.458	93.458	94.019	93.832	94.206	93.645	93.271	94.579	94.019	96.636	96.075	97.009	91.589	89.474	89.414	89.346	89.662
Vb EU518680 458/chicken/Morelos/Mexico/1988	89.393	91.776	91.776	91.776	91.402	92.15	90.467	90.093	89.533	92.71	93.084	93.271	98.692	97.383	97.57	98.879	99.439	99.439	98.692	98.692	100		99.626	97.009	94.766	94.766	95.888	94.766	94.393	94.579	95.888	94.766	93.458	93.458	94.019	93.832	94.206	93.645	93.271	94.579	94.019	96.636	96.075	97.009	91.589	89.474	89.414	89.346	89.662
Vb EU518681 459/chicken/Mexico/Mexico/2000	89.019	91.402	91.402	91.402	91.028	91.776	90.093	89.72	89.159	92.336	92.71	92.897	98.318	97.009	97.196	98.505	99.065	99.065	98.318	98.318	99.626	99.626		96.636	94.393	94.393	95.514	94.393	94.019	94.206	95.514	94.393	93.084	93.084	93.645	93.458	93.832	93.271	92.897	94.206	93.832	96.262	95.701	96.636	91.215	89.098	89.036	88.972	89.286
Vb MK040373 D1806566/chicken/CA/USA/2018	87.71	89.907	89.907	89.907	89.907	90.28	88.598	88.224	87.85	90.841	90.841	91.028	96.636	95.514	94.579	96.822	97.196	97.196	97.944	97.944	97.009	97.009	96.636		93.084	92.897	94.019	92.897	92.523	92.71	94.019	92.897	92.336	92.336	92.897	92.71	93.084	92.523	92.15	93.271	92.336	94.766	93.832	94.766	90.467	87.594	87.524	87.477	87.782
Vb JN872155 74-2445/avian/TN/USA/1974	91.262	93.084	93.084	93.084	91.589	94.019	92.71	92.336	90.654	93.458	93.832	93.645	95.14	94.206	93.645	93.832	94.206	94.206	94.206	94.206	94.766	94.766	94.393	93.084		98.131	98.505	97.57	97.196	97.383	98.505	97.383	96.262	95.888	96.822	96.636	96.636	95.701	96.075	97.944	97.757	97.009	96.262	95.514	94.393	91.729	91.493	92.15	92.105
Vb MH996901 ElovDol-1156/chicken/Bulgaria/1981	91.449	92.71	92.71	92.71	91.589	93.271	91.589	91.589	90.654	93.458	94.206	94.019	94.953	94.019	93.645	93.645	94.206	94.206	94.206	94.206	94.766	94.766	94.393	92.897	98.131		98.131	97.196	96.822	97.009	98.131	97.009	95.888	95.514	96.449	96.262	96.262	95.327	96.075	96.449	96.262	96.636	95.888	95.14	94.019	91.917	91.682	92.336	92.105
Vc EU518682 462/dove/DF/Mexico/2004	92.009	93.458	93.458	93.458	91.963	94.019	92.336	91.963	91.028	93.458	93.832	93.645	96.075	95.14	94.766	94.766	95.327	95.327	95.327	95.327	95.888	95.888	95.514	94.019	98.505	98.131		98.879	98.505	98.692	100	98.879	97.57	97.196	98.131	97.944	97.944	97.009	97.383	97.196	96.636	98.131	97.383	96.636	95.327	92.481	92.25	92.523	92.857
Vc EU518683 465/chicken/Mexico/Mexico/2005	90.888	92.71	92.71	92.71	91.215	93.271	91.589	91.589	90.28	92.71	93.084	92.897	94.953	94.019	93.645	93.645	94.206	94.206	94.206	94.206	94.766	94.766	94.393	92.897	97.57	97.196	98.879		99.252	99.439	98.879	98.879	98.318	97.944	98.879	98.692	98.692	97.757	98.131	96.636	95.701	97.009	96.262	95.514	96.449	91.729	91.493	91.776	92.105
Vc EU518684 466/chicken/Mexico/Mexico/2006	90.514	91.963	91.963	91.963	90.467	92.523	91.215	90.841	89.533	92.336	92.71	92.523	94.579	93.645	93.271	93.458	93.832	93.832	93.832	93.832	94.393	94.393	94.019	92.523	97.196	96.822	98.505	99.252		99.065	98.505	98.505	97.944	97.944	98.505	98.318	98.318	97.383	97.757	96.262	95.327	96.636	95.888	95.14	95.701	91.353	90.737	91.028	91.353
Vc HM117720 P05/avian/Mexico/2005	90.701	92.15	92.15	92.15	90.654	92.71	91.028	91.028	89.72	92.15	92.523	92.336	94.766	93.832	93.458	93.458	94.019	94.019	94.019	94.019	94.579	94.579	94.206	92.71	97.383	97.009	98.692	99.439	99.065		98.692	98.692	98.131	97.757	98.692	98.505	98.505	97.944	97.944	96.449	95.514	96.822	96.075	95.327	95.888	91.541	90.926	91.215	91.541
Vc KJ577136 Chimalhuacan/avian/Mexico/1973	92.009	93.458	93.458	93.458	91.963	94.019	92.336	91.963	91.028	93.458	93.832	93.645	96.075	95.14	94.766	94.766	95.327	95.327	95.327	95.327	95.888	95.888	95.514	94.019	98.505	98.131	100	98.879	98.505	98.692		98.879	97.57	97.196	98.131	97.944	97.944	97.009	97.383	97.196	96.636	98.131	97.383	96.636	95.327	92.481	92.25	92.523	92.857
Vc KF910963 M08-3313/chicken/Mexico/2008	91.262	92.336	92.336	92.336	90.841	92.897	91.215	91.215	89.907	92.336	92.71	92.523	94.953	94.019	93.645	93.645	94.206	94.206	94.206	94.206	94.766	94.766	94.393	92.897	97.383	97.009	98.879	98.879	98.505	98.692	98.879		97.57	97.196	98.131	97.944	97.944	97.009	97.383	96.449	95.514	97.009	96.262	95.514	95.327	91.729	91.115	91.402	91.729
Vc JQ697743 NC02-634/chicken/Mexico/2010	90.327	91.589	91.589	91.589	90.467	92.15	90.467	90.467	89.533	91.402	91.402	91.215	93.645	92.71	92.336	92.336	92.897	92.897	92.897	92.897	93.458	93.458	93.084	92.336	96.262	95.888	97.57	98.318	97.944	98.131	97.57	97.57		99.626	99.439	99.252	99.252	98.318	99.439	95.327	94.393	96.075	94.953	94.206	96.636	91.165	90.548	90.841	91.165
Vc JQ697744 NC04-635/chicken/Mexico/2010	89.953	91.589	91.589	91.589	90.467	92.15	90.467	90.467	89.533	91.402	91.402	91.215	93.645	92.71	92.336	92.523	92.897	92.897	92.897	92.897	93.458	93.458	93.084	92.336	95.888	95.514	97.196	97.944	97.944	97.757	97.196	97.196	99.626		99.065	98.879	98.879	97.944	99.065	95.327	94.393	95.701	94.579	94.206	96.262	90.789	90.17	90.467	90.789
Vc KC808508 616/chicken/Mexico/2008	90.514	91.963	91.963	91.963	90.841	92.523	90.841	90.841	89.533	91.963	91.963	91.776	94.206	93.271	92.897	92.897	93.458	93.458	93.458	93.458	94.019	94.019	93.645	92.897	96.822	96.449	98.131	98.879	98.505	98.692	98.131	98.131	99.439	99.065		99.813	99.813	98.879	99.252	95.888	94.953	96.636	95.514	94.766	97.196	91.353	90.737	91.028	91.353
Vc KC808512 615/quail/Mexico/Mexico/2009	90.327	91.776	92.15	91.776	90.654	92.336	90.654	90.654	89.346	91.776	91.776	91.589	94.019	93.084	92.71	92.71	93.271	93.271	93.271	93.271	93.832	93.832	93.458	92.71	96.636	96.262	97.944	98.692	98.318	98.505	97.944	97.944	99.252	98.879	99.813		99.626	98.692	99.065	95.701	94.766	96.449	95.327	94.579	97.009	91.165	90.548	90.841	91.165
Vc KC808509 619/chicken/Mexico/2009	90.327	92.15	92.15	92.15	91.028	92.71	91.028	91.028	89.72	92.15	92.15	91.963	94.393	93.458	93.084	93.084	93.645	93.645	93.645	93.645	94.206	94.206	93.832	93.084	96.636	96.262	97.944	98.692	98.318	98.505	97.944	97.944	99.252	98.879	99.813	99.626		99.065	99.065	96.075	94.766	96.449	95.327	94.579	97.009	91.165	90.926	90.841	91.165
Vc KC808510 672-ZM12/macaw/Chiapas/Mexico/2009	89.766	91.963	91.963	91.963	90.841	92.523	90.841	90.841	89.533	91.963	91.963	91.776	93.832	92.897	92.336	92.523	93.084	93.084	93.084	93.084	93.645	93.645	93.271	92.523	95.701	95.327	97.009	97.757	97.383	97.944	97.009	97.009	98.318	97.944	98.879	98.692	99.065		98.131	95.14	93.832	95.888	95.14	94.019	96.075	90.602	90.359	90.28	90.602
Vc JX974435 01/avian/Mexico/2010	90.14	91.215	91.215	91.215	90.093	91.776	90.093	90.093	89.159	91.215	91.215	91.028	93.458	92.523	92.15	92.15	92.71	92.71	92.71	92.71	93.271	93.271	92.897	92.15	96.075	96.075	97.383	98.131	97.757	97.944	97.383	97.383	99.439	99.065	99.252	99.065	99.065	98.131		95.14	94.206	95.888	94.766	94.019	96.449	90.977	90.359	90.654	90.977
Vb MH996902 Septemvriitsi-1157/pigeon/Bulgaria/1982	90.327	92.523	92.523	92.523	91.028	93.458	91.776	91.402	90.467	92.523	92.897	92.71	94.579	93.645	93.084	93.645	94.019	94.019	94.019	94.019	94.579	94.579	94.206	93.271	97.944	96.449	97.196	96.636	96.262	96.449	97.196	96.449	95.327	95.327	95.888	95.701	96.075	95.14	95.14		97.196	95.701	94.953	94.953	93.832	90.789	90.926	90.841	91.165
Vb MH996903 1159/chicken/Furen/Bulgaria/1988	89.766	92.336	92.71	92.336	90.467	92.897	91.963	91.589	89.533	92.336	92.71	92.523	94.019	93.084	92.523	93.084	93.458	93.458	93.458	93.458	94.019	94.019	93.832	92.336	97.757	96.262	96.636	95.701	95.327	95.514	96.636	95.514	94.393	94.393	94.953	94.766	94.766	93.832	94.206	97.196		95.14	94.393	94.019	92.897	90.226	89.981	90.654	90.602
Vb JN872189 8278/parrot/CO/USA/1982	91.075	92.897	92.897	92.897	91.776	93.271	91.589	90.841	90.654	94.206	94.206	94.393	96.449	95.888	95.327	95.514	96.075	96.075	95.701	95.701	96.636	96.636	96.262	94.766	97.009	96.636	98.131	97.009	96.636	96.822	98.131	97.009	96.075	95.701	96.636	96.449	96.449	95.888	95.888	95.701	95.14		98.318	97.757	93.832	91.353	91.115	91.402	91.729
Vb JN942040 19674-2/parrot/NJ/USA/1986	90.327	92.523	92.523	92.897	92.15	92.897	91.215	90.467	90.093	94.766	95.14	95.327	95.888	95.327	94.766	94.953	95.514	95.514	95.14	95.14	96.075	96.075	95.701	93.832	96.262	95.888	97.383	96.262	95.888	96.075	97.383	96.262	94.953	94.579	95.514	95.327	95.327	95.14	94.766	94.953	94.393	98.318		97.196	92.71	90.602	90.359	90.654	90.977
Vb JN942039 28936/parrot/CA/USA/1988	90.327	92.15	92.15	92.15	91.402	92.523	90.841	90.093	89.907	92.71	93.084	93.271	96.822	96.262	95.701	95.888	96.449	96.449	96.075	96.075	97.009	97.009	96.636	94.766	95.514	95.14	96.636	95.514	95.14	95.327	96.636	95.514	94.206	94.206	94.766	94.579	94.579	94.019	94.019	94.953	94.019	97.757	97.196		91.963	90.226	89.981	90.28	90.602
Vc KY284094 14-364_14-377/chicken/Mexico/2014	89.206	90.093	89.907	89.907	88.785	90.467	88.785	88.785	88.224	91.028	91.028	90.841	91.402	90.467	90.093	90.467	91.028	91.028	91.028	91.028	91.589	91.589	91.215	90.467	94.393	94.019	95.327	96.449	95.701	95.888	95.327	95.327	96.636	96.262	97.196	97.009	97.009	96.075	96.449	93.832	92.897	93.832	92.71	91.963		89.286	89.036	89.72	89.662
Vd HG937571 MU013/chicken/Uganda/2011	97.227	87.97	87.97	87.97	87.03	88.534	87.03	87.782	86.278	88.534	88.158	87.97	89.85	88.534	88.158	88.91	89.098	89.098	88.91	88.91	89.474	89.474	89.098	87.594	91.729	91.917	92.481	91.729	91.353	91.541	92.481	91.729	91.165	90.789	91.353	91.165	91.165	90.602	90.977	90.789	90.226	91.353	90.602	90.226	89.286		98.11	98.12	97.932
Vd HG937572 MU019/chicken/Uganda/2011	97.212	88.658	88.658	88.658	87.524	89.225	87.524	87.902	86.957	89.036	88.658	88.469	89.792	88.469	88.091	88.658	88.847	88.847	88.847	88.847	89.414	89.414	89.036	87.524	91.493	91.682	92.25	91.493	90.737	90.926	92.25	91.115	90.548	90.17	90.737	90.548	90.926	90.359	90.359	90.926	89.981	91.115	90.359	89.981	89.036	98.11		99.055	99.055
Vd HG937573 MU024/chicken/Uganda/2011	97.056	88.598	88.598	88.598	87.477	89.159	87.85	88.224	87.29	89.346	88.972	88.785	89.72	88.411	88.037	88.598	88.785	88.785	88.785	88.785	89.346	89.346	88.972	87.477	92.15	92.336	92.523	91.776	91.028	91.215	92.523	91.402	90.841	90.467	91.028	90.841	90.841	90.28	90.654	90.841	90.654	91.402	90.654	90.28	89.72	98.12	99.055		98.872
Vd HG937580 MU040/chicken/Uganda/2011	97.039	89.286	89.286	89.286	88.158	89.85	88.158	88.534	87.218	89.286	88.91	88.722	90.038	88.722	88.346	88.91	89.098	89.098	89.098	89.098	89.662	89.662	89.286	87.782	92.105	92.105	92.857	92.105	91.353	91.541	92.857	91.729	91.165	90.789	91.353	91.165	91.165	90.602	90.977	91.165	90.602	91.729	90.977	90.602	89.662	97.932	99.055	98.872
Vd JQ217418 A89/avian/Kenya/2010	98.178	88.598	88.598	88.598	87.477	89.159	87.477	87.85	87.29	89.346	88.972	88.785	90.841	89.533	89.159	89.72	89.907	89.907	89.907	89.907	90.467	90.467	90.093	88.598	92.523	92.71	93.271	92.15	91.776	91.963	93.271	92.15	91.589	91.215	91.776	91.589	91.589	91.028	91.402	91.589	91.028	92.15	91.402	91.402	89.72	98.308	98.299	98.131	98.12
Vd JQ217419 A48/avian/Kenya/2010	98.178	88.598	88.598	88.598	87.477	89.159	87.477	87.85	87.29	89.346	88.972	88.785	90.841	89.533	89.159	89.72	89.907	89.907	89.907	89.907	90.467	90.467	90.093	88.598	92.523	92.71	93.271	92.15	91.776	91.963	93.271	92.15	91.589	91.215	91.776	91.589	91.589	91.028	91.402	91.589	91.028	92.15	91.402	91.402	89.72	98.308	98.299	98.131	98.12
Vd JQ217420 A148/avian/Kenya/2010	98.178	88.598	88.598	88.598	87.477	89.159	87.477	87.85	87.29	89.346	88.972	88.785	90.841	89.533	89.159	89.72	89.907	89.907	89.907	89.907	90.467	90.467	90.093	88.598	92.523	92.71	93.271	92.15	91.776	91.963	93.271	92.15	91.589	91.215	91.776	91.589	91.589	91.028	91.402	91.589	91.028	92.15	91.402	91.402	89.72	98.308	98.299	98.131	98.12
Vd MK583011 MT15/chicken/Mbeya/Tanzania/2012	97.617	88.411	88.411	88.411	87.29	88.972	87.664	88.037	86.729	88.785	88.411	88.224	89.907	88.598	88.224	88.785	88.972	88.972	88.972	88.972	89.533	89.533	89.159	87.664	92.336	92.15	92.71	91.589	91.215	91.402	92.71	91.589	91.028	90.654	91.215	91.028	91.028	90.467	90.841	91.028	90.467	91.589	90.841	90.467	89.533	97.744	98.11	97.57	97.556
Vd MG988405 KE1007/avian/Kenya/2016	96.682	87.477	87.477	87.477	86.542	88.037	86.729	86.729	86.168	88.224	88.037	87.85	89.159	87.85	87.477	88.037	88.224	88.224	88.224	88.224	88.785	88.785	88.411	86.916	91.028	91.776	91.776	91.028	91.028	90.841	91.776	90.654	90.654	90.28	90.654	90.467	90.467	89.907	90.28	90.093	89.533	90.841	89.907	89.533	88.972	97.18	96.786	96.636	96.617
IV AY741404 Herts/fowl/UK/1933	86.292	86.245	86.245	85.874	85.13	86.431	85.502	85.13	84.758	87.361	86.989	86.803	88.104	86.803	86.431	86.989	87.361	87.361	87.361	87.361	87.918	87.918	87.732	87.175	89.405	90.149	90.149	89.405	89.777	89.219	90.149	89.405	88.476	88.476	89.033	89.219	89.219	88.662	88.662	89.219	88.662	89.405	88.662	87.918	87.175	86.729	86.466	86.803	86.729
IV MH996900 1153/chicken/Bulgaria/1959	86.402	86.355	86.355	85.981	85.981	86.542	85.607	84.86	84.486	87.664	87.29	87.103	88.598	87.664	87.29	87.664	88.224	88.224	87.85	87.85	88.785	88.785	88.598	87.664	89.159	89.907	89.907	89.533	89.533	89.72	89.907	89.907	88.598	88.224	89.159	89.346	89.346	89.159	88.785	89.346	88.411	89.907	89.907	88.785	87.103	86.09	86.578	86.916	86.842
V MT335728 9583/chicken/Morogoro/Tanzania/2014	89.227	83.886	83.886	83.702	82.965	83.978	82.505	82.689	81.768	84.254	83.702	83.517	84.899	83.702	83.057	83.794	83.978	83.978	83.978	83.978	84.346	84.346	84.07	83.241	85.451	85.635	86.004	85.543	85.175	85.175	86.004	85.635	84.807	84.622	85.175	84.991	85.175	84.715	84.622	85.267	85.267	85.175	84.53	84.622	84.254	87.315	87.523	87.661	87.593
V MT335733 30Hatch/chicken/Morogoro/Tanzania/2014	95.396	85.451	85.451	85.451	84.346	86.004	84.346	85.083	84.162	86.556	86.188	86.004	87.293	86.004	85.635	86.188	86.372	86.372	86.372	86.372	86.924	86.924	86.556	85.083	89.319	89.503	90.055	89.319	88.95	89.134	90.055	89.319	88.766	88.398	88.95	88.766	88.766	88.214	88.582	88.398	87.845	88.95	88.214	87.845	87.477	95.37	94.972	94.843	94.815
V MT335735 208/chicken/Morogoro/Tanzania/2016	96.685	85.267	85.267	85.267	84.162	85.451	83.794	84.162	83.794	85.82	85.451	85.267	86.924	85.635	85.267	86.004	86.188	86.188	86.188	86.188	86.556	86.556	86.188	84.899	88.398	88.582	89.134	88.029	87.661	87.845	89.134	88.398	87.477	87.109	87.661	87.477	87.477	86.924	87.293	87.477	86.924	88.214	87.477	87.477	86.556	94.074	94.041	93.923	93.889
V MT335736 6467/chicken/Morogoro/Tanzania/2016	96.685	85.267	85.267	85.267	84.162	85.451	83.794	84.162	83.794	85.82	85.451	85.267	86.924	85.635	85.267	86.004	86.188	86.188	86.188	86.188	86.556	86.556	86.188	84.899	88.398	88.582	89.134	88.029	87.661	87.845	89.134	88.398	87.477	87.109	87.661	87.477	87.477	86.924	87.293	87.477	86.924	88.214	87.477	87.477	86.556	94.074	94.041	93.923	93.889
V MT335737 9455/chicken/Morogoro/Tanzania/2016	92.818	84.162	84.346	84.162	83.241	84.346	82.873	83.241	82.044	85.083	84.899	84.715	85.912	84.899	84.254	85.083	85.267	85.267	85.267	85.267	85.635	85.635	85.267	84.346	86.832	87.017	87.661	87.109	86.74	86.74	87.661	87.293	86.188	86.004	86.556	86.372	86.372	85.912	86.004	86.28	86.096	86.74	86.188	86.004	85.635	90.463	90.503	90.608	90.556
V MT335738 9261/chicken/Morogoro/Tanzania/2016	96.685	85.267	85.267	85.267	84.162	85.451	83.794	84.162	83.794	85.82	85.451	85.267	86.924	85.635	85.267	86.004	86.188	86.188	86.188	86.188	86.556	86.556	86.188	84.899	88.398	88.582	89.134	88.029	87.661	87.845	89.134	88.398	87.477	87.109	87.661	87.477	87.477	86.924	87.293	87.477	86.924	88.214	87.477	87.477	86.556	94.074	94.041	93.923	93.889
V MT335740 9443/chicken/Morogoro/Tanzania/2016	96.685	85.267	85.267	85.267	84.162	85.451	83.794	84.162	83.794	85.82	85.451	85.267	86.924	85.635	85.267	86.004	86.188	86.188	86.188	86.188	86.556	86.556	86.188	84.899	88.398	88.582	89.134	88.029	87.661	87.845	89.134	88.398	87.477	87.109	87.661	87.477	87.477	86.924	87.293	87.477	86.924	88.214	87.477	87.477	86.556	94.074	94.041	93.923	93.889
XI HQ266602 MG_725/chicken/Madagascar/2008	79.136	78.909	78.909	78.545	78.182	79.455	78.182	78.182	78.364	80.545	80.545	80.364	80	79.273	78.727	79.818	79.818	79.818	79.818	79.818	80	80	80	79.818	81.636	81.636	81.273	80.727	81.091	80.545	81.273	80.545	80.182	80.545	80.364	80.545	80.545	80.182	80.364	81.091	81.273	80.545	80.545	79.818	78.909	79.342	79.596	79.636	79.525
XI JX518882 MGMNJ/chicken/Madagascar/2009	79.236	79.19	79.19	78.821	78.453	79.558	78.269	78.637	79.558	81.215	81.215	81.031	81.215	80.479	79.926	80.847	81.031	81.031	81.031	81.031	81.215	81.215	81.215	81.215	81.952	82.32	81.768	81.4	81.768	81.215	81.768	81.031	80.847	81.215	81.031	81.215	81.215	80.847	81.031	81.584	81.584	81.584	80.847	80.663	79.374	79.259	79.516	79.558	79.444
XI JX518884 MGS1595T/Madagascar/2011	79.825	79.228	79.228	78.86	78.125	79.779	78.493	78.493	79.596	80.515	80.515	80.331	81.066	80.331	79.779	80.699	80.882	80.882	80.882	80.882	81.066	81.066	81.066	81.066	82.169	82.169	82.353	81.985	82.353	81.801	82.353	81.618	81.434	81.801	81.618	81.801	81.801	81.434	81.618	81.618	81.801	81.618	81.25	80.882	79.779	80.037	80.297	80.331	80.222
V MT335727 VirMagerHatch/chicken/Morogoro/Tanzania/2011	91.171	82.523	82.523	82.523	81.441	83.063	81.441	82.162	81.261	83.423	83.063	82.883	84.324	83.063	82.883	83.243	83.423	83.423	83.423	83.423	83.964	83.964	83.604	82.162	86.306	86.306	87.027	86.306	85.946	86.126	87.027	86.306	85.766	85.405	85.946	85.766	85.766	85.225	85.586	85.225	84.865	86.126	85.405	84.865	84.505	91.123	90.71	90.631	90.58
[truncated: 18 more columns]

## Sheet: Subgenotype V
	V MT335743 320-2719/chicken/Morogoro/Tanzania/2016	Vd HG937571 MU013/chicken/Uganda/2011	Vd HG937572 MU019/chicken/Uganda/2011	Vd HG937573 MU024/chicken/Uganda/2011	Vd HG937580 MU040/chicken/Uganda/2011	Vd JQ217418 A89/avian/Kenya/2010	Vd JQ217419 A48/avian/Kenya/2010	Vd JQ217420 A148/avian/Kenya/2010	Vd MK583011 MT15/chicken/Mbeya/Tanzania/2012	Vd MG988405 KE1007/avian/Kenya/2016	V MT335728 9583/chicken/Morogoro/Tanzania/2014	V MT335733 30Hatch/chicken/Morogoro/Tanzania/2014	V MT335735 208/chicken/Morogoro/Tanzania/2016	V MT335736 6467/chicken/Morogoro/Tanzania/2016	V MT335737 9455/chicken/Morogoro/Tanzania/2016	V MT335738 9261/chicken/Morogoro/Tanzania/2016	V MT335740 9443/chicken/Morogoro/Tanzania/2016	V MT335727 VirMagerHatch/chicken/Morogoro/Tanzania/2011
V MT335743 320-2719/chicken/Morogoro/Tanzania/2016		97.227	97.212	97.056	97.039	98.178	98.178	98.178	97.617	96.682	89.227	95.396	96.685	96.685	92.818	96.685	96.685	91.171
Vd HG937571 MU013/chicken/Uganda/2011	97.227		98.11	98.12	97.932	98.308	98.308	98.308	97.744	97.18	87.315	95.37	94.074	94.074	90.463	94.074	94.074	91.123
Vd HG937572 MU019/chicken/Uganda/2011	97.212	98.11		99.055	99.055	98.299	98.299	98.299	98.11	96.786	87.523	94.972	94.041	94.041	90.503	94.041	94.041	90.71
Vd HG937573 MU024/chicken/Uganda/2011	97.056	98.12	99.055		98.872	98.131	98.131	98.131	97.57	96.636	87.661	94.843	93.923	93.923	90.608	93.923	93.923	90.631
Vd HG937580 MU040/chicken/Uganda/2011	97.039	97.932	99.055	98.872		98.12	98.12	98.12	97.556	96.617	87.593	94.815	93.889	93.889	90.556	93.889	93.889	90.58
Vd JQ217418 A89/avian/Kenya/2010	98.178	98.308	98.299	98.131	98.12		100	100	98.692	97.383	88.029	95.948	95.028	95.028	91.529	95.028	95.028	91.712
Vd JQ217419 A48/avian/Kenya/2010	98.178	98.308	98.299	98.131	98.12	100		100	98.692	97.383	88.029	95.948	95.028	95.028	91.529	95.028	95.028	91.712
Vd JQ217420 A148/avian/Kenya/2010	98.178	98.308	98.299	98.131	98.12	100	100		98.692	97.383	88.029	95.948	95.028	95.028	91.529	95.028	95.028	91.712
Vd MK583011 MT15/chicken/Mbeya/Tanzania/2012	97.617	97.744	98.11	97.57	97.556	98.692	98.692	98.692		96.822	87.477	95.396	94.475	94.475	90.792	94.475	94.475	91.171
Vd MG988405 KE1007/avian/Kenya/2016	96.682	97.18	96.786	96.636	96.617	97.383	97.383	97.383	96.822		86.924	94.107	93.554	93.554	90.147	93.554	93.554	89.91
V MT335728 9583/chicken/Morogoro/Tanzania/2014	89.227	87.315	87.523	87.661	87.593	88.029	88.029	88.029	87.477	86.924		90.73	91.948	91.948	92.135	91.948	91.948	85.481
V MT335733 30Hatch/chicken/Morogoro/Tanzania/2014	95.396	95.37	94.972	94.843	94.815	95.948	95.948	95.948	95.396	94.107	90.73		98.689	98.689	94.663	98.689	98.689	93.648
V MT335735 208/chicken/Morogoro/Tanzania/2016	96.685	94.074	94.041	93.923	93.889	95.028	95.028	95.028	94.475	93.554	91.948	98.689		100	95.974	100	100	92.377
V MT335736 6467/chicken/Morogoro/Tanzania/2016	96.685	94.074	94.041	93.923	93.889	95.028	95.028	95.028	94.475	93.554	91.948	98.689	100		95.974	100	100	92.377
V MT335737 9455/chicken/Morogoro/Tanzania/2016	92.818	90.463	90.503	90.608	90.556	91.529	91.529	91.529	90.792	90.147	92.135	94.663	95.974	95.974		95.974	95.974	88.929
V MT335738 9261/chicken/Morogoro/Tanzania/2016	96.685	94.074	94.041	93.923	93.889	95.028	95.028	95.028	94.475	93.554	91.948	98.689	100	100	95.974		100	92.377
V MT335740 9443/chicken/Morogoro/Tanzania/2016	96.685	94.074	94.041	93.923	93.889	95.028	95.028	95.028	94.475	93.554	91.948	98.689	100	100	95.974	100		92.377
V MT335727 VirMagerHatch/chicken/Morogoro/Tanzania/2011	91.171	91.123	90.71	90.631	90.58	91.712	91.712	91.712	91.171	89.91	85.481	93.648	92.377	92.377	88.929	92.377	92.377

## Sheet: Genotype VII
	VIIa JN986837 152608/chicken/Netherlands/1993	VIIk KY747479 5620/chicken/Namibia/2016	VIIk KY747481 6196/chicken/Namibia/2016	VIIk KY747480 6195/chicken/Namibia/2016	VIIk KY747482 6403/chicken/Namibia/2016	VIIk KY747483 6762/chicken/Namibia/2016	VIIb EF592501 HLJ-34/mallard/China/2005	VIIb GQ245815 XZ-13/chicken/China/2008	VIIb JQ013876 JS-22/chicken/China/2011	VIIb KT381593 GM5/chicken/Guangdong/China/2013	VIIb KT381594 YF21/duck/Guandong/China/2014	VIIj KJ184576 JS-06/chicken/China/2012	VIIj KP064014 JS-21/chicken/China/2013	VIIj KY510685 428/chicken/Israel/2016	VIIj KP064018 JS-27/chicken/China/2013	VIIj KX686725 GZ-339F/avian/Egypt/2015	VIId EF128055 JS-2/duck/China/2006	VIId EF579733 PYan/chicken/Shandong/China/2004	VIId GQ245793 XZ-18/goose/China/2007	VIId JQ013861 JS-07/chicken/China/2011	VIIe AB853929 AGT/chicken/Miyagi/Japan/2002	VIIe AF358786 TW/chicken/Taiwan/2000	VIIe DQ485256 Guangxi2/chicken/China/2000	VIIe KJ782375 GD-QY/goose/China/1997	VIIl KU201411 SMV-4/chicken/Iran/2012	VIIl KX268351 Behshahr/chicken/Iran/2015	VIIl KU201413 SMV-6/chicken/Iran/2012	VIIl MG519856 MSH-2/avian/Iran/2015	VIIl MH247185 MAM31/chicken/Iran/2017	VIIf AF458010 JS-3/chicken/China/2000	VIIf AY028995 CH-A7/fowl/China/1996	VIIf GQ338309 018/pigeon/China/2003	VIIf GQ338310 044/pigeon/China/2003	VIIi HQ697254 010/chicken/Banjarmasin/Indonesia/2010	VIIi KU862293 AW-1/parakeet/Karachi/Pakistan/2014	VIIi MH371072 PHL175571/chicken/Israel/2013	VIIi KP719224 13VIR-7225-1/chicken/Libya/2013	VIIi MK006010 10CCS-1058/chicken/Sargohda/Pakistan/2015	VIIh HQ697255 019/chicken/Sukorejo/Indonesia/2010	VIIh HQ697261 020/chicken/Bali/2010	VIIh KF026013 UPM-IBS-002/chicken/Malaysia/2011	VIIh KR815908 N2057/turkey/South Africa/2013	VIIh KU523524 466/chicken/Mozambique/2012	VIIh KU523526 491/chicken/Mozambique/2012	VIIh KU523529 584/chicken/Mozambique/2013	VIIh KX231366 1205/chicken/Mozambique/2011	VIIh KU523528 658/chicken/Mozambique/2012	VIIh KX231368 192A/chicken/Mozambique/2016	VIIh MF622034 32995/chicken/South Africa/2015
VIIa JN986837 152608/chicken/Netherlands/1993		93.972	93.794	94.326	94.149	93.44	93.44	93.617	93.972	93.617	93.617	92.021	92.73	92.376	90.603	92.199	93.262	92.73	93.972	93.262	94.858	93.794	95.035	95.745	92.376	92.021	92.199	91.667	92.199	95.567	94.681	95.567	95.213	93.617	93.794	92.908	93.262	93.44	92.73	92.021	92.908	92.021	92.021	92.021	92.021	92.376	91.844	92.376	92.376
VIIk KY747479 5620/chicken/Namibia/2016	93.972		99.823	98.404	98.759	97.34	89.894	90.78	90.78	89.716	89.716	89.539	90.248	90.071	88.475	90.071	89.716	88.83	89.539	89.362	90.603	90.248	91.135	91.489	88.83	88.83	88.298	88.298	88.121	91.844	91.312	91.844	91.135	89.894	90.071	89.184	89.894	89.539	89.539	89.716	89.894	89.716	89.007	89.007	89.007	89.362	89.539	89.716	89.716
VIIk KY747481 6196/chicken/Namibia/2016	93.794	99.823		98.227	98.582	97.163	89.716	90.603	90.603	89.539	89.539	89.362	90.071	89.894	88.298	90.248	89.539	88.652	89.362	89.184	90.426	90.071	90.957	91.312	88.652	88.652	88.121	88.121	87.943	91.667	91.135	91.667	90.957	89.716	89.894	89.007	89.716	89.362	89.716	89.894	90.071	89.894	89.184	89.184	89.184	89.539	89.716	89.894	89.894
VIIk KY747480 6195/chicken/Namibia/2016	94.326	98.404	98.227		98.936	97.518	89.894	90.426	90.426	89.362	89.362	89.184	89.894	89.539	88.121	89.716	89.362	88.475	89.362	89.007	90.603	90.248	91.135	91.489	88.475	88.475	87.943	87.943	87.766	91.844	91.312	91.844	91.135	89.716	89.894	89.007	89.716	89.539	89.539	89.716	89.716	89.539	89.184	89.184	89.184	89.539	89.362	89.539	89.539
VIIk KY747482 6403/chicken/Namibia/2016	94.149	98.759	98.582	98.936		97.518	89.894	90.603	90.603	89.539	89.539	89.362	90.071	89.716	88.298	89.894	89.539	88.83	89.362	89.184	90.426	90.248	90.957	91.312	88.652	88.652	88.121	88.121	87.943	91.667	91.135	91.667	90.957	89.539	89.716	88.83	89.539	89.362	89.184	89.539	89.362	89.184	88.83	88.83	88.83	89.184	89.007	89.184	89.184
VIIk KY747483 6762/chicken/Namibia/2016	93.44	97.34	97.163	97.518	97.518		89.362	89.894	89.539	88.83	88.83	88.652	89.362	89.362	87.589	89.184	88.83	88.298	89.007	88.83	90.071	89.716	90.603	90.957	87.943	87.943	87.411	87.411	87.234	91.312	90.78	91.312	90.603	89.184	89.362	88.475	89.184	89.007	88.83	89.184	89.007	88.83	88.83	88.83	88.83	89.184	89.007	88.83	88.83
VIIb EF592501 HLJ-34/mallard/China/2005	93.44	89.894	89.716	89.894	89.894	89.362		97.695	97.34	97.34	97.34	95.745	96.809	96.099	94.149	96.277	94.858	95.035	94.858	94.326	95.745	95.39	95.567	96.631	93.262	92.908	93.44	92.553	93.44	94.326	94.149	94.681	94.326	92.73	92.553	92.021	92.376	92.021	91.312	90.248	91.135	90.248	90.248	90.248	90.248	90.603	90.071	90.248	90.248
VIIb GQ245815 XZ-13/chicken/China/2008	93.617	90.78	90.603	90.426	90.603	89.894	97.695		97.872	97.872	97.872	96.809	97.695	96.986	94.858	97.518	95.39	95.567	95.39	94.858	95.567	94.858	95.745	96.809	94.504	94.149	94.681	94.149	94.326	94.858	94.326	95.213	94.858	92.199	92.021	91.489	91.844	91.489	91.844	90.78	91.667	90.78	91.135	91.135	91.135	91.489	90.957	90.78	90.78
VIIb JQ013876 JS-22/chicken/China/2011	93.972	90.78	90.603	90.426	90.603	89.539	97.34	97.872		97.518	97.518	96.277	96.986	96.277	94.149	96.454	95.922	95.213	95.39	95.39	95.922	95.213	96.099	97.163	93.794	93.44	93.972	93.085	93.617	94.858	94.326	95.213	94.858	92.199	92.021	91.844	92.021	91.489	91.489	90.78	91.312	90.957	90.78	90.78	90.78	91.135	90.603	90.78	90.78
VIIb KT381593 GM5/chicken/Guangdong/China/2013	93.617	89.716	89.539	89.362	89.539	88.83	97.34	97.872	97.518		100	95.922	96.986	96.277	94.149	96.454	95.39	95.213	95.745	95.213	95.922	95.213	96.099	97.163	94.149	93.794	94.326	93.44	93.972	94.858	94.326	95.213	94.858	91.844	91.667	91.135	91.489	91.135	91.135	90.071	90.957	90.071	90.071	90.071	90.071	90.426	89.894	90.071	90.071
VIIb KT381594 YF21/duck/Guandong/China/2014	93.617	89.716	89.539	89.362	89.539	88.83	97.34	97.872	97.518	100		95.922	96.986	96.277	94.149	96.454	95.39	95.213	95.745	95.213	95.922	95.213	96.099	97.163	94.149	93.794	94.326	93.44	93.972	94.858	94.326	95.213	94.858	91.844	91.667	91.135	91.489	91.135	91.135	90.071	90.957	90.071	90.071	90.071	90.071	90.426	89.894	90.071	90.071
VIIj KJ184576 JS-06/chicken/China/2012	92.021	89.539	89.362	89.184	89.362	88.652	95.745	96.809	96.277	95.922	95.922		98.936	97.518	95.745	98.05	93.617	93.794	93.617	93.085	94.149	93.085	93.972	95.035	93.085	92.73	92.908	92.199	92.553	93.262	92.908	93.617	92.908	90.248	90.071	89.539	89.894	89.539	90.071	89.007	89.894	89.007	89.362	89.362	89.362	89.716	89.539	89.007	89.007
VIIj KP064014 JS-21/chicken/China/2013	92.73	90.248	90.071	89.894	90.071	89.362	96.809	97.695	96.986	96.986	96.986	98.936		98.582	96.809	98.936	94.504	94.326	94.504	93.972	95.035	93.972	94.858	95.922	93.972	93.617	93.794	92.908	93.44	93.972	93.617	94.326	93.617	90.957	90.78	90.248	90.603	90.248	90.603	89.539	90.426	89.539	89.894	89.894	89.894	90.248	90.071	89.539	89.539
VIIj KY510685 428/chicken/Israel/2016	92.376	90.071	89.894	89.539	89.716	89.362	96.099	96.986	96.277	96.277	96.277	97.518	98.582		95.39	98.05	93.794	93.617	93.794	93.262	94.326	93.262	94.149	95.213	93.262	92.908	93.085	92.199	92.73	93.617	93.262	93.972	93.262	90.957	90.78	90.248	90.603	90.248	90.78	89.362	90.248	89.362	89.716	89.716	89.716	90.071	89.894	89.362	89.362
VIIj KP064018 JS-27/chicken/China/2013	90.603	88.475	88.298	88.121	88.298	87.589	94.149	94.858	94.149	94.149	94.149	95.745	96.809	95.39		95.745	92.021	91.844	92.021	91.489	92.553	91.844	92.376	93.44	91.844	91.489	91.667	90.78	91.312	92.376	92.021	92.73	92.021	89.716	89.539	89.007	89.362	88.652	88.475	87.766	89.007	88.475	88.475	88.475	88.475	88.83	88.652	88.475	88.475
VIIj KX686725 GZ-339F/avian/Egypt/2015	92.199	90.071	90.248	89.716	89.894	89.184	96.277	97.518	96.454	96.454	96.454	98.05	98.936	98.05	95.745		94.326	94.149	94.326	93.44	94.681	94.149	94.504	95.39	93.44	93.085	93.617	92.73	92.908	93.794	93.617	94.149	93.44	90.426	90.248	89.716	90.071	89.716	90.78	89.716	90.603	89.716	90.071	90.071	90.071	90.426	90.248	89.716	89.716
VIId EF128055 JS-2/duck/China/2006	93.262	89.716	89.539	89.362	89.539	88.83	94.858	95.39	95.922	95.39	95.39	93.617	94.504	93.794	92.021	94.326		96.631	96.809	96.631	95.39	95.213	95.922	96.454	94.504	94.504	95.035	94.149	94.681	94.504	94.149	94.504	94.149	91.135	90.957	90.603	91.489	90.426	90.78	90.071	90.957	90.426	90.426	90.426	90.426	90.78	90.248	90.071	90.071
VIId EF579733 PYan/chicken/Shandong/China/2004	92.73	88.83	88.652	88.475	88.83	88.298	95.035	95.567	95.213	95.213	95.213	93.794	94.326	93.617	91.844	94.149	96.631		96.277	96.454	95.035	95.39	95.567	96.277	94.681	94.326	94.858	94.326	94.858	93.972	93.44	94.326	94.149	91.312	91.135	90.603	90.957	90.603	90.248	89.539	90.426	89.539	89.894	89.894	89.894	90.248	89.716	89.539	89.539
VIId GQ245793 XZ-18/goose/China/2007	93.972	89.539	89.362	89.362	89.362	89.007	94.858	95.39	95.39	95.745	95.745	93.617	94.504	93.794	92.021	94.326	96.809	96.277		96.277	95.745	95.213	95.922	96.809	94.858	94.504	95.035	94.504	95.035	94.858	94.504	95.213	94.858	91.844	91.667	91.135	91.489	91.135	91.489	90.426	91.667	90.78	91.135	91.135	91.135	91.489	90.957	90.78	90.78
VIId JQ013861 JS-07/chicken/China/2011	93.262	89.362	89.184	89.007	89.184	88.83	94.326	94.858	95.39	95.213	95.213	93.085	93.972	93.262	91.489	93.44	96.631	96.454	96.277		95.567	94.858	95.745	96.809	94.149	93.794	94.326	94.149	94.326	94.504	93.972	94.858	94.504	91.489	91.312	90.78	91.135	91.135	90.426	90.248	90.603	89.716	90.071	90.071	90.071	90.426	89.894	89.716	89.716
VIIe AB853929 AGT/chicken/Miyagi/Japan/2002	94.858	90.603	90.426	90.603	90.426	90.071	95.745	95.567	95.922	95.922	95.922	94.149	95.035	94.326	92.553	94.681	95.39	95.035	95.745	95.567		97.34	98.582	98.759	93.972	93.617	94.326	93.262	93.794	95.745	95.745	96.099	95.745	93.085	92.908	92.376	92.73	92.376	92.021	91.312	92.199	91.312	91.312	91.312	91.312	91.667	91.135	91.312	91.312
VIIe AF358786 TW/chicken/Taiwan/2000	93.794	90.248	90.071	90.248	90.248	89.716	95.39	94.858	95.213	95.213	95.213	93.085	93.972	93.262	91.844	94.149	95.213	95.39	95.213	94.858	97.34		97.872	98.05	93.262	93.262	94.149	92.553	93.085	95.567	95.922	95.567	95.213	92.73	92.553	92.021	92.73	91.667	91.667	90.957	91.844	91.312	90.957	90.957	90.957	91.312	90.78	91.312	91.312
VIIe DQ485256 Guangxi2/chicken/China/2000	95.035	91.135	90.957	91.135	90.957	90.603	95.567	95.745	96.099	96.099	96.099	93.972	94.858	94.149	92.376	94.504	95.922	95.567	95.922	95.745	98.582	97.872		98.936	94.149	94.149	94.504	93.44	93.972	96.277	96.099	96.277	95.922	92.908	92.73	92.199	93.262	92.199	92.199	91.489	92.376	91.489	91.489	91.489	91.489	91.844	91.312	91.489	91.489
VIIe KJ782375 GD-QY/goose/China/1997	95.745	91.489	91.312	91.489	91.312	90.957	96.631	96.809	97.163	97.163	97.163	95.035	95.922	95.213	93.44	95.39	96.454	96.277	96.809	96.809	98.759	98.05	98.936		95.213	94.858	95.39	94.504	95.035	96.986	96.454	97.34	96.986	93.972	93.794	93.262	93.617	93.262	92.908	92.199	93.085	92.199	92.199	92.199	92.199	92.553	92.021	92.199	92.199
VIIl KU201411 SMV-4/chicken/Iran/2012	92.376	88.83	88.652	88.475	88.652	87.943	93.262	94.504	93.794	94.149	94.149	93.085	93.972	93.262	91.844	93.44	94.504	94.681	94.858	94.149	93.972	93.262	94.149	95.213		99.645	98.759	98.582	98.759	92.908	92.553	93.262	92.908	90.248	90.426	89.539	89.894	89.894	89.539	88.83	89.716	88.83	89.184	89.184	89.184	89.539	89.007	88.83	88.83
VIIl KX268351 Behshahr/chicken/Iran/2015	92.021	88.83	88.652	88.475	88.652	87.943	92.908	94.149	93.44	93.794	93.794	92.73	93.617	92.908	91.489	93.085	94.504	94.326	94.504	93.794	93.617	93.262	94.149	94.858	99.645		98.404	98.227	98.404	92.908	92.553	92.908	92.553	89.894	90.071	89.184	89.894	89.539	89.539	88.83	89.716	88.83	89.184	89.184	89.184	89.539	89.007	88.83	88.83
VIIl KU201413 SMV-6/chicken/Iran/2012	92.199	88.298	88.121	87.943	88.121	87.411	93.44	94.681	93.972	94.326	94.326	92.908	93.794	93.085	91.667	93.617	95.035	94.858	95.035	94.326	94.326	94.149	94.504	95.39	98.759	98.404		98.05	98.227	93.085	92.73	93.44	93.085	90.426	90.603	89.716	90.071	89.716	89.716	89.007	89.894	89.007	89.362	89.362	89.362	89.716	89.184	89.007	89.007
VIIl MG519856 MSH-2/avian/Iran/2015	91.667	88.298	88.121	87.943	88.121	87.411	92.553	94.149	93.085	93.44	93.44	92.199	92.908	92.199	90.78	92.73	94.149	94.326	94.504	94.149	93.262	92.553	93.44	94.504	98.582	98.227	98.05		99.113	92.73	92.199	93.085	92.73	89.539	89.716	88.83	89.184	88.83	89.184	88.475	89.362	88.475	88.83	88.83	88.83	89.184	88.652	88.475	88.475
VIIl MH247185 MAM31/chicken/Iran/2017	92.199	88.121	87.943	87.766	87.943	87.234	93.44	94.326	93.617	93.972	93.972	92.553	93.44	92.73	91.312	92.908	94.681	94.858	95.035	94.326	93.794	93.085	93.972	95.035	98.759	98.404	98.227	99.113		92.73	92.199	93.085	92.73	90.071	90.248	89.362	89.716	89.362	89.362	88.652	89.539	88.652	89.007	89.007	89.007	89.362	88.83	88.652	88.652
VIIf AF458010 JS-3/chicken/China/2000	95.567	91.844	91.667	91.844	91.667	91.312	94.326	94.858	94.858	94.858	94.858	93.262	93.972	93.617	92.376	93.794	94.504	93.972	94.858	94.504	95.745	95.567	96.277	96.986	92.908	92.908	93.085	92.73	92.73		99.113	99.645	98.936	93.617	93.44	92.908	93.617	92.73	93.44	92.73	93.972	93.262	93.085	93.085	93.085	93.44	93.262	93.617	93.617
VIIf AY028995 CH-A7/fowl/China/1996	94.681	91.312	91.135	91.312	91.135	90.78	94.149	94.326	94.326	94.326	94.326	92.908	93.617	93.262	92.021	93.617	94.149	93.44	94.504	93.972	95.745	95.922	96.099	96.454	92.553	92.553	92.73	92.199	92.199	99.113		99.113	98.404	93.085	92.908	92.376	93.085	92.199	92.908	92.199	93.44	92.73	92.553	92.553	92.553	92.908	92.73	92.73	92.73
VIIf GQ338309 018/pigeon/China/2003	95.567	91.844	91.667	91.844	91.667	91.312	94.681	95.213	95.213	95.213	95.213	93.617	94.326	93.972	92.73	94.149	94.504	94.326	95.213	94.858	96.099	95.567	96.277	97.34	93.262	92.908	93.44	93.085	93.085	99.645	99.113		99.291	93.617	93.44	92.908	93.262	92.73	93.44	92.73	93.972	93.262	93.085	93.085	93.085	93.44	93.262	93.262	93.262
VIIf GQ338310 044/pigeon/China/2003	95.213	91.135	90.957	91.135	90.957	90.603	94.326	94.858	94.858	94.858	94.858	92.908	93.617	93.262	92.021	93.44	94.149	94.149	94.858	94.504	95.745	95.213	95.922	96.986	92.908	92.553	93.085	92.73	92.73	98.936	98.404	99.291		93.262	93.085	92.553	92.908	92.376	93.085	92.376	93.617	92.908	92.73	92.73	92.73	93.085	92.553	92.908	92.908
VIIi HQ697254 010/chicken/Banjarmasin/Indonesia/2010	93.617	89.894	89.716	89.716	89.539	89.184	92.73	92.199	92.199	91.844	91.844	90.248	90.957	90.957	89.716	90.426	91.135	91.312	91.844	91.489	93.085	92.73	92.908	93.972	90.248	89.894	90.426	89.539	90.071	93.617	93.085	93.617	93.262		99.823	99.291	99.291	98.936	91.667	90.603	91.489	90.957	90.603	90.603	90.603	90.957	90.426	91.667	91.667
VIIi KU862293 AW-1/parakeet/Karachi/Pakistan/2014	93.794	90.071	89.894	89.894	89.716	89.362	92.553	92.021	92.021	91.667	91.667	90.071	90.78	90.78	89.539	90.248	90.957	91.135	91.667	91.312	92.908	92.553	92.73	93.794	90.426	90.071	90.603	89.716	90.248	93.44	92.908	93.44	93.085	99.823		99.113	99.113	98.759	91.844	90.78	91.667	91.135	90.78	90.78	90.78	91.135	90.603	91.844	91.844
VIIi MH371072 PHL175571/chicken/Israel/2013	92.908	89.184	89.007	89.007	88.83	88.475	92.021	91.489	91.844	91.135	91.135	89.539	90.248	90.248	89.007	89.716	90.603	90.603	91.135	90.78	92.376	92.021	92.199	93.262	89.539	89.184	89.716	88.83	89.362	92.908	92.376	92.908	92.553	99.291	99.113		98.759	98.227	90.957	89.894	90.78	90.426	89.894	89.894	89.894	90.248	89.716	90.957	90.957
VIIi KP719224 13VIR-7225-1/chicken/Libya/2013	93.262	89.894	89.716	89.716	89.539	89.184	92.376	91.844	92.021	91.489	91.489	89.894	90.603	90.603	89.362	90.071	91.489	90.957	91.489	91.135	92.73	92.73	93.262	93.617	89.894	89.894	90.071	89.184	89.716	93.617	93.085	93.262	92.908	99.291	99.113	98.759		98.227	91.667	90.603	91.489	91.312	90.603	90.603	90.603	90.957	90.426	91.667	91.667
VIIi MK006010 10CCS-1058/chicken/Sargohda/Pakistan/2015	93.44	89.539	89.362	89.539	89.362	89.007	92.021	91.489	91.489	91.135	91.135	89.539	90.248	90.248	88.652	89.716	90.426	90.603	91.135	91.135	92.376	91.667	92.199	93.262	89.894	89.539	89.716	88.83	89.362	92.73	92.199	92.73	92.376	98.936	98.759	98.227	98.227		90.957	90.071	90.78	89.894	89.894	89.894	89.894	90.248	89.716	90.603	90.603
VIIh HQ697255 019/chicken/Sukorejo/Indonesia/2010	92.73	89.539	89.716	89.539	89.184	88.83	91.312	91.844	91.489	91.135	91.135	90.071	90.603	90.78	88.475	90.78	90.78	90.248	91.489	90.426	92.021	91.667	92.199	92.908	89.539	89.539	89.716	89.184	89.362	93.44	92.908	93.44	93.085	91.667	91.844	90.957	91.667	90.957		97.872	98.759	97.872	97.872	97.872	97.872	98.227	97.695	97.872	97.872
VIIh HQ697261 020/chicken/Bali/2010	92.021	89.716	89.894	89.716	89.539	89.184	90.248	90.78	90.78	90.071	90.071	89.007	89.539	89.362	87.766	89.716	90.071	89.539	90.426	90.248	91.312	90.957	91.489	92.199	88.83	88.83	89.007	88.475	88.652	92.73	92.199	92.73	92.376	90.603	90.78	89.894	90.603	90.071	97.872		97.695	97.163	97.163	97.163	97.163	97.518	96.986	97.163	97.163
VIIh KF026013 UPM-IBS-002/chicken/Malaysia/2011	92.908	89.894	90.071	89.716	89.362	89.007	91.135	91.667	91.312	90.957	90.957	89.894	90.426	90.248	89.007	90.603	90.957	90.426	91.667	90.603	92.199	91.844	92.376	93.085	89.716	89.716	89.894	89.362	89.539	93.972	93.44	93.972	93.617	91.489	91.667	90.78	91.489	90.78	98.759	97.695		99.113	98.759	98.759	98.759	99.113	98.936	99.113	99.113
VIIh KR815908 N2057/turkey/South Africa/2013	92.021	89.716	89.894	89.539	89.184	88.83	90.248	90.78	90.957	90.071	90.071	89.007	89.539	89.362	88.475	89.716	90.426	89.539	90.78	89.716	91.312	91.312	91.489	92.199	88.83	88.83	89.007	88.475	88.652	93.262	92.73	93.262	92.908	90.957	91.135	90.426	91.312	89.894	97.872	97.163	99.113		98.582	98.582	98.582	98.936	98.759	99.291	99.291
VIIh KU523524 466/chicken/Mozambique/2012	92.021	89.007	89.184	89.184	88.83	88.83	90.248	91.135	90.78	90.071	90.071	89.362	89.894	89.716	88.475	90.071	90.426	89.894	91.135	90.071	91.312	90.957	91.489	92.199	89.184	89.184	89.362	88.83	89.007	93.085	92.553	93.085	92.73	90.603	90.78	89.894	90.603	89.894	97.872	97.163	98.759	98.582		100	100	99.645	99.113	98.582	98.582
VIIh KU523526 491/chicken/Mozambique/2012	92.021	89.007	89.184	89.184	88.83	88.83	90.248	91.135	90.78	90.071	90.071	89.362	89.894	89.716	88.475	90.071	90.426	89.894	91.135	90.071	91.312	90.957	91.489	92.199	89.184	89.184	89.362	88.83	89.007	93.085	92.553	93.085	92.73	90.603	90.78	89.894	90.603	89.894	97.872	97.163	98.759	98.582	100		100	99.645	99.113	98.582	98.582
VIIh KU523529 584/chicken/Mozambique/2013	92.021	89.007	89.184	89.184	88.83	88.83	90.248	91.135	90.78	90.071	90.071	89.362	89.894	89.716	88.475	90.071	90.426	89.894	91.135	90.071	91.312	90.957	91.489	92.199	89.184	89.184	89.362	88.83	89.007	93.085	92.553	93.085	92.73	90.603	90.78	89.894	90.603	89.894	97.872	97.163	98.759	98.582	100	100		99.645	99.113	98.582	98.582
VIIh KX231366 1205/chicken/Mozambique/2011	92.376	89.362	89.539	89.539	89.184	89.184	90.603	91.489	91.135	90.426	90.426	89.716	90.248	90.071	88.83	90.426	90.78	90.248	91.489	90.426	91.667	91.312	91.844	92.553	89.539	89.539	89.716	89.184	89.362	93.44	92.908	93.44	93.085	90.957	91.135	90.248	90.957	90.248	98.227	97.518	99.113	98.936	99.645	99.645	99.645		99.468	98.936	98.936
VIIh KU523528 658/chicken/Mozambique/2012	91.844	89.539	89.716	89.362	89.007	89.007	90.071	90.957	90.603	89.894	89.894	89.539	90.071	89.894	88.652	90.248	90.248	89.716	90.957	89.894	91.135	90.78	91.312	92.021	89.007	89.007	89.184	88.652	88.83	93.262	92.73	93.262	92.553	90.426	90.603	89.716	90.426	89.716	97.695	96.986	98.936	98.759	99.113	99.113	99.113	99.468		98.759	98.759
VIIh KX231368 192A/chicken/Mozambique/2016	92.376	89.716	89.894	89.539	89.184	88.83	90.248	90.78	90.78	90.071	90.071	89.007	89.539	89.362	88.475	89.716	90.071	89.539	90.78	89.716	91.312	91.312	91.489	92.199	88.83	88.83	89.007	88.475	88.652	93.617	92.73	93.262	92.908	91.667	91.844	90.957	91.667	90.603	97.872	97.163	99.113	99.291	98.582	98.582	98.582	98.936	98.759		100
VIIh MF622034 32995/chicken/South Africa/2015	92.376	89.716	89.894	89.539	89.184	88.83	90.248	90.78	90.78	90.071	90.071	89.007	89.539	89.362	88.475	89.716	90.071	89.539	90.78	89.716	91.312	91.312	91.489	92.199	88.83	88.83	89.007	88.475	88.652	93.617	92.73	93.262	92.908	91.667	91.844	90.957	91.667	90.603	97.872	97.163	99.113	99.291	98.582	98.582	98.582	98.936	98.759	100
VIIh MF622044 N2683/chicken/South Africa/2015	92.376	90.071	90.248	89.894	89.539	89.184	90.603	91.135	91.135	90.426	90.426	89.007	89.539	89.362	88.475	89.716	90.426	89.894	91.135	90.071	91.312	91.667	91.844	92.553	89.184	89.184	89.362	88.83	89.007	93.617	93.085	93.617	93.262	91.667	91.844	90.957	91.667	90.603	97.872	97.163	99.113	99.291	98.582	98.582	98.582	98.936	98.759	99.645	99.645
VIIh MF622035 230665/chicken/South Africa/2013	92.376	90.071	90.248	89.894	89.539	89.184	90.603	91.135	91.135	90.426	90.426	89.362	89.894	89.716	88.83	90.071	90.426	89.894	91.135	90.071	91.667	91.667	91.844	92.553	89.184	89.184	89.362	88.83	89.007	93.617	93.085	93.617	93.262	91.312	91.489	90.603	91.312	90.248	98.227	97.518	99.468	99.645	98.936	98.936	98.936	99.291	99.113	99.645	99.645
VIIh MF622037 239391/chicken/South Africa/2013	92.376	90.071	90.248	89.894	89.539	89.184	90.603	91.135	91.135	90.426	90.426	89.362	89.894	89.716	88.83	90.071	90.426	89.894	91.135	90.071	91.667	91.667	91.844	92.553	89.184	89.184	89.362	88.83	89.007	93.617	93.085	93.617	93.262	91.312	91.489	90.603	91.312	90.248	98.227	97.518	99.468	99.645	98.936	98.936	98.936	99.291	99.113	99.645	99.645
VIIh MF622040 Inchanga/chicken/South Africa/2013	92.553	90.248	90.426	90.071	89.716	89.362	90.78	91.312	91.312	90.603	90.603	89.539	90.071	89.894	89.007	90.248	90.603	90.071	91.312	90.248	91.844	91.844	92.021	92.73	89.362	89.362	89.539	89.007	89.184	93.794	93.262	93.794	93.44	91.489	91.667	90.78	91.489	90.426	98.05	97.34	99.291	99.468	98.759	98.759	98.759	99.113	98.936	99.468	99.468
VIIh MF622043 N2117/chicken/South Africa/2015	92.376	90.071	90.248	89.894	89.539	89.184	90.603	91.135	91.135	90.426	90.426	89.362	89.894	89.716	88.83	90.071	90.426	89.894	91.135	90.071	91.667	91.667	91.844	92.553	89.184	89.184	89.362	88.83	89.007	93.617	93.085	93.617	93.262	91.312	91.489	90.603	91.312	90.248	98.227	97.518	99.468	99.645	98.936	98.936	98.936	99.291	99.113	99.645	99.645
VIIh MF622045 RBNW-1/chicken/South Africa/2013	92.199	89.894	90.071	89.716	89.362	89.007	90.426	90.957	90.957	90.248	90.248	89.184	89.716	89.539	88.652	89.894	90.248	89.716	90.957	89.894	91.489	91.489	91.667	92.376	89.007	89.007	89.184	88.652	88.83	93.44	92.908	93.44	93.085	91.135	91.312	90.426	91.135	90.071	98.05	97.34	99.291	99.468	98.759	98.759	98.759	99.113	99.291	99.468	99.468
VIIh MF622039 H14973/chicken/South Africa/2014	92.021	89.716	89.894	89.539	89.184	88.83	90.248	90.78	90.78	90.071	90.071	89.007	89.539	89.362	88.475	89.716	90.071	89.539	90.78	90.071	91.312	91.312	91.489	92.199	88.83	88.83	89.007	88.475	88.652	93.262	92.73	93.262	92.908	90.957	91.135	90.248	90.957	89.894	97.872	97.163	99.113	99.291	98.582	98.582	98.582	98.936	99.113	99.291	99.291
VIIh KU523531 494/chicken/Mozambique/2014	91.667	89.716	89.894	89.539	89.184	89.184	89.894	90.78	90.603	89.716	89.716	89.362	89.894	89.716	88.475	90.071	90.426	89.539	90.78	89.716	90.957	90.603	91.135	91.844	88.83	88.83	89.007	88.475	88.652	92.73	92.199	92.73	92.021	90.603	90.78	90.071	90.957	89.894	97.518	96.809	98.404	98.582	98.582	98.582	98.582	98.936	99.113	98.227	98.227
VIIh KU523533 622/chicken/Mozambique/2014	90.957	89.007	89.184	88.83	88.475	88.475	89.539	90.426	90.071	89.716	89.716	89.007	89.539	89.362	88.298	89.716	89.362	89.007	90.071	89.007	90.248	90.071	90.426	91.135	88.121	88.121	88.298	87.766	87.943	92.73	92.199	92.73	92.376	89.716	89.894	89.007	89.716	88.83	96.809	96.454	98.05	98.05	98.227	98.227	98.227	98.582	98.759	98.05	98.05
VIIh MF622036 235280/chicken/Zimbabwe/2013	91.312	89.184	89.362	89.007	88.652	88.652	89.539	90.426	90.071	89.362	89.362	89.007	89.539	89.362	88.121	89.716	89.716	89.362	90.426	89.362	90.603	90.248	90.78	91.489	88.475	88.475	88.652	88.121	88.298	92.73	92.199	92.73	92.376	89.894	90.071	89.184	89.894	89.184	97.163	96.986	98.404	98.227	98.582	98.582	98.582	98.936	99.113	98.227	98.227
VIIh MF622041 Katete/chicken/Zambia/2015	91.312	88.652	88.83	88.475	88.121	88.121	89.894	90.071	89.716	89.007	89.007	88.652	89.184	89.007	87.943	89.362	89.362	88.83	90.426	89.007	90.248	89.894	90.426	91.135	88.121	88.121	88.298	87.766	88.298	92.376	91.844	92.376	91.667	89.894	90.071	89.184	89.894	89.184	96.809	96.099	98.05	97.872	98.227	98.227	98.227	98.582	98.759	97.872	97.872
VIIh MF622038 Chadiza/chicken/Zambia/2015	90.957	88.652	88.83	88.475	88.121	88.121	89.539	90.426	90.071	89.894	89.894	89.007	89.539	89.362	87.766	89.716	90.071	89.184	90.426	89.362	90.603	90.248	90.78	91.489	88.83	88.83	89.007	88.475	88.652	92.376	91.844	92.376	91.667	89.539	89.716	88.83	89.539	88.83	96.809	96.099	98.05	97.872	98.227	98.227	98.227	98.582	98.759	97.872	97.872
VIIh MF622047 RBW-3/chicken/South Africa/2013	90.248	87.943	88.121	87.766	87.411	86.879	88.298	88.83	89.007	88.475	88.475	87.057	87.589	87.411	86.702	87.766	88.298	87.589	88.83	87.766	89.362	89.362	89.539	90.248	86.879	86.879	87.057	86.525	86.702	91.312	90.78	91.312	90.957	89.007	89.184	88.298	89.007	87.943	95.922	95.213	97.163	97.34	96.809	96.809	96.809	96.986	97.163	97.34	97.34
VIIh MF622047 RBWW-3/chicken/South Africa/2013	90.248	87.943	88.121	87.766	87.411	86.879	88.298	88.83	89.007	88.475	88.475	87.057	87.589	87.411	86.702	87.766	88.298	87.589	88.83	87.766	89.362	89.362	89.539	90.248	86.879	86.879	87.057	86.525	86.702	91.312	90.78	91.312	90.957	89.007	89.184	88.298	89.007	87.943	95.922	95.213	97.163	97.34	96.809	96.809	96.809	96.986	97.163	97.34	97.34
VIIh MF622042 Mbeweka/chicken/Zambia/2015	90.391	88.078	88.256	87.9	87.544	87.544	88.968	89.858	89.502	88.79	88.79	88.434	88.968	88.79	87.544	89.146	88.79	88.256	89.858	88.434	89.68	89.324	89.858	90.569	87.544	87.544	87.722	87.189	87.367	91.815	91.281	91.815	91.103	89.146	89.324	88.434	89.146	88.434	95.907	95.374	97.153	97.153	97.331	97.331	97.331	97.687	97.865	96.975	96.975
VIIh MG869268 AAvV1-NDV15A1/chicken/Vietnam/2015	90.603	88.298	88.475	88.121	87.766	87.411	90.071	90.957	91.135	90.426	90.426	89.184	89.716	89.539	88.298	89.894	90.603	89.716	90.957	89.539	91.135	90.426	90.957	92.021	88.652	88.298	88.83	88.652	88.83	92.199	91.667	92.553	92.199	89.184	89.362	88.83	89.184	88.475	95.39	94.681	96.631	96.809	96.099	96.099	96.099	96.454	96.631	96.454	96.454
VIIh MH105249 1106/duck/Yunnan/China/2017	91.844	89.007	89.184	88.83	88.475	88.121	89.539	90.071	90.071	89.539	89.539	89.007	89.184	89.007	87.411	89.362	88.83	89.184	89.894	88.83	90.426	90.071	90.603	91.312	87.943	87.943	88.121	87.589	87.766	92.199	91.667	92.199	91.844	90.248	90.426	89.539	90.248	89.539	96.631	95.922	97.872	97.695	97.34	97.34	97.34	97.695	97.518	97.695	97.695
IV AY741404 Herts/fowl/UK/1933	87.943	87.057	86.879	86.702	86.525	86.17	87.766	88.298	87.943	87.589	87.589	87.411	88.121	88.121	86.702	88.298	88.298	87.943	88.298	87.589	88.298	88.475	88.83	89.362	87.057	87.057	87.234	86.702	86.702	90.426	89.894	90.071	89.362	88.121	87.943	87.411	87.766	87.057	87.057	87.057	86.879	86.348	86.348	86.348	86.348	86.702	86.879	86.702	86.702
IV MH996900 1153/chicken/Bulgaria/1959	87.411	85.106	85.284	85.106	84.929	84.929	87.411	87.943	87.234	87.589	87.589	86.879	87.766	87.411	86.348	87.943	87.766	87.766	88.121	87.234	87.766	88.298	88.298	88.83	87.234	87.234	87.057	86.525	86.879	89.539	89.007	89.184	88.475	86.879	86.702	86.17	86.879	85.816	85.993	85.993	85.816	85.638	85.284	85.284	85.284	85.638	85.816	85.638	85.638
VII MT335749 Mw13/chicken/Mwanza/Tanzania/2012	90.603	88.652	88.83	88.475	88.121	88.121	88.83	89.362	89.362	88.652	88.652	87.943	88.475	88.298	87.057	88.652	89.007	88.475	89.716	88.652	90.248	89.894	90.426	91.135	87.766	87.766	87.943	87.411	87.589	91.667	91.135	91.667	91.312	89.362	89.539	88.652	89.362	88.652	96.099	95.39	97.34	97.163	97.518	97.518	97.518	97.872	97.695	97.163	97.163
XI HQ266602 MG_725/chicken/Madagascar/2008	82.979	81.383	81.206	81.738	81.206	80.851	82.979	83.511	83.511	82.801	82.801	82.092	82.801	82.624	81.915	82.801	82.624	82.27	82.27	81.915	82.447	82.801	82.979	83.333	81.383	81.383	81.56	81.738	82.092	84.22	83.688	83.865	83.511	82.092	81.915	81.383	81.738	81.383	82.447	82.447	82.27	82.447	82.447	82.447	82.447	82.801	82.624	82.801	82.801
XI JX518882 MGMNJ/chicken/Madagascar/2009	80.674	79.787	79.61	80.142	79.61	78.901	81.028	81.56	81.56	81.383	81.383	80.319	81.206	81.028	80.319	81.206	80.674	80.674	80.319	79.965	80.142	80.496	80.674	81.028	79.433	79.433	79.255	79.787	80.142	81.915	81.383	81.56	80.851	80.496	80.319	79.965	80.142	80.142	80.142	80.496	79.61	79.787	80.142	80.142	80.142	80.142	80.319	80.142	80.142
XI JX518884 MGS1595T/Madagascar/2011	81.915	80.319	80.142	80.674	80.142	79.433	82.27	82.801	82.801	82.27	82.27	81.383	82.092	81.915	81.206	82.092	81.206	81.56	81.206	81.028	81.383	81.738	81.915	82.27	80.319	80.319	80.496	80.674	81.028	82.801	82.27	82.447	82.092	81.738	81.56	81.206	81.383	81.206	81.383	82.092	80.851	81.028	81.383	81.383	81.383	81.383	81.206	81.383	81.383
[truncated: 23 more columns]

## Sheet: Subgenotype VII.2 (VIIh only)
	VIIh HQ697255 019/chicken/Sukorejo/Indonesia/2010	VIIh HQ697261 020/chicken/Bali/2010	VIIh KF026013 UPM-IBS-002/chicken/Malaysia/2011	VIIh KR815908 N2057/turkey/South Africa/2013	VIIh KU523524 466/chicken/Mozambique/2012	VIIh KU523526 491/chicken/Mozambique/2012	VIIh KU523529 584/chicken/Mozambique/2013	VIIh KX231366 1205/chicken/Mozambique/2011	VIIh KU523528 658/chicken/Mozambique/2012	VIIh KX231368 192A/chicken/Mozambique/2016	VIIh MF622034 32995/chicken/South Africa/2015	VIIh MF622044 N2683/chicken/South Africa/2015	VIIh MF622035 230665/chicken/South Africa/2013	VIIh MF622037 239391/chicken/South Africa/2013	VIIh MF622040 Inchanga/chicken/South Africa/2013	VIIh MF622043 N2117/chicken/South Africa/2015	VIIh MF622045 RBNW-1/chicken/South Africa/2013	VIIh MF622039 H14973/chicken/South Africa/2014	VIIh KU523531 494/chicken/Mozambique/2014	VIIh KU523533 622/chicken/Mozambique/2014	VIIh MF622036 235280/chicken/Zimbabwe/2013	VIIh MF622041 Katete/chicken/Zambia/2015	VIIh MF622038 Chadiza/chicken/Zambia/2015	VIIh MF622047 RBW-3/chicken/South Africa/2013	VIIh MF622047 RBWW-3/chicken/South Africa/2013	VIIh MF622042 Mbeweka/chicken/Zambia/2015	VIIh MG869268 AAvV1-NDV15A1/chicken/Vietnam/2015	VIIh MH105249 1106/duck/Yunnan/China/2017	VII MT335749 Mw13/chicken/Mwanza/Tanzania/2012
VIIh HQ697255 019/chicken/Sukorejo/Indonesia/2010		97.872	98.759	97.872	97.872	97.872	97.872	98.227	97.695	97.872	97.872	97.872	98.227	98.227	98.05	98.227	98.05	97.872	97.518	96.809	97.163	96.809	96.809	95.922	95.922	95.907	95.39	96.631	96.099
VIIh HQ697261 020/chicken/Bali/2010	97.872		97.695	97.163	97.163	97.163	97.163	97.518	96.986	97.163	97.163	97.163	97.518	97.518	97.34	97.518	97.34	97.163	96.809	96.454	96.986	96.099	96.099	95.213	95.213	95.374	94.681	95.922	95.39
VIIh KF026013 UPM-IBS-002/chicken/Malaysia/2011	98.759	97.695		99.113	98.759	98.759	98.759	99.113	98.936	99.113	99.113	99.113	99.468	99.468	99.291	99.468	99.291	99.113	98.404	98.05	98.404	98.05	98.05	97.163	97.163	97.153	96.631	97.872	97.34
VIIh KR815908 N2057/turkey/South Africa/2013	97.872	97.163	99.113		98.582	98.582	98.582	98.936	98.759	99.291	99.291	99.291	99.645	99.645	99.468	99.645	99.468	99.291	98.582	98.05	98.227	97.872	97.872	97.34	97.34	97.153	96.809	97.695	97.163
VIIh KU523524 466/chicken/Mozambique/2012	97.872	97.163	98.759	98.582		100	100	99.645	99.113	98.582	98.582	98.582	98.936	98.936	98.759	98.936	98.759	98.582	98.582	98.227	98.582	98.227	98.227	96.809	96.809	97.331	96.099	97.34	97.518
VIIh KU523526 491/chicken/Mozambique/2012	97.872	97.163	98.759	98.582	100		100	99.645	99.113	98.582	98.582	98.582	98.936	98.936	98.759	98.936	98.759	98.582	98.582	98.227	98.582	98.227	98.227	96.809	96.809	97.331	96.099	97.34	97.518
VIIh KU523529 584/chicken/Mozambique/2013	97.872	97.163	98.759	98.582	100	100		99.645	99.113	98.582	98.582	98.582	98.936	98.936	98.759	98.936	98.759	98.582	98.582	98.227	98.582	98.227	98.227	96.809	96.809	97.331	96.099	97.34	97.518
VIIh KX231366 1205/chicken/Mozambique/2011	98.227	97.518	99.113	98.936	99.645	99.645	99.645		99.468	98.936	98.936	98.936	99.291	99.291	99.113	99.291	99.113	98.936	98.936	98.582	98.936	98.582	98.582	96.986	96.986	97.687	96.454	97.695	97.872
VIIh KU523528 658/chicken/Mozambique/2012	97.695	96.986	98.936	98.759	99.113	99.113	99.113	99.468		98.759	98.759	98.759	99.113	99.113	98.936	99.113	99.291	99.113	99.113	98.759	99.113	98.759	98.759	97.163	97.163	97.865	96.631	97.518	97.695
VIIh KX231368 192A/chicken/Mozambique/2016	97.872	97.163	99.113	99.291	98.582	98.582	98.582	98.936	98.759		100	99.645	99.645	99.645	99.468	99.645	99.468	99.291	98.227	98.05	98.227	97.872	97.872	97.34	97.34	96.975	96.454	97.695	97.163
VIIh MF622034 32995/chicken/South Africa/2015	97.872	97.163	99.113	99.291	98.582	98.582	98.582	98.936	98.759	100		99.645	99.645	99.645	99.468	99.645	99.468	99.291	98.227	98.05	98.227	97.872	97.872	97.34	97.34	96.975	96.454	97.695	97.163
VIIh MF622044 N2683/chicken/South Africa/2015	97.872	97.163	99.113	99.291	98.582	98.582	98.582	98.936	98.759	99.645	99.645		99.645	99.645	99.468	99.645	99.468	99.291	98.227	98.05	98.227	97.872	97.872	97.34	97.34	96.975	96.454	97.695	97.163
VIIh MF622035 230665/chicken/South Africa/2013	98.227	97.518	99.468	99.645	98.936	98.936	98.936	99.291	99.113	99.645	99.645	99.645		100	99.823	100	99.823	99.645	98.582	98.404	98.582	98.227	98.227	97.695	97.695	97.331	96.809	98.05	97.518
VIIh MF622037 239391/chicken/South Africa/2013	98.227	97.518	99.468	99.645	98.936	98.936	98.936	99.291	99.113	99.645	99.645	99.645	100		99.823	100	99.823	99.645	98.582	98.404	98.582	98.227	98.227	97.695	97.695	97.331	96.809	98.05	97.518
VIIh MF622040 Inchanga/chicken/South Africa/2013	98.05	97.34	99.291	99.468	98.759	98.759	98.759	99.113	98.936	99.468	99.468	99.468	99.823	99.823		99.823	99.645	99.468	98.404	98.227	98.404	98.05	98.05	97.518	97.518	97.153	96.631	97.872	97.34
VIIh MF622043 N2117/chicken/South Africa/2015	98.227	97.518	99.468	99.645	98.936	98.936	98.936	99.291	99.113	99.645	99.645	99.645	100	100	99.823		99.823	99.645	98.582	98.404	98.582	98.227	98.227	97.695	97.695	97.331	96.809	98.05	97.518
VIIh MF622045 RBNW-1/chicken/South Africa/2013	98.05	97.34	99.291	99.468	98.759	98.759	98.759	99.113	99.291	99.468	99.468	99.468	99.823	99.823	99.645	99.823		99.823	98.404	98.227	98.404	98.05	98.05	97.872	97.872	97.153	96.986	97.872	97.34
VIIh MF622039 H14973/chicken/South Africa/2014	97.872	97.163	99.113	99.291	98.582	98.582	98.582	98.936	99.113	99.291	99.291	99.291	99.645	99.645	99.468	99.645	99.823		98.227	98.05	98.227	97.872	97.872	97.695	97.695	96.975	96.809	97.695	97.163
VIIh KU523531 494/chicken/Mozambique/2014	97.518	96.809	98.404	98.582	98.582	98.582	98.582	98.936	99.113	98.227	98.227	98.227	98.582	98.582	98.404	98.582	98.404	98.227		98.227	98.582	98.227	98.227	96.277	96.277	97.331	96.099	97.34	97.163
VIIh KU523533 622/chicken/Mozambique/2014	96.809	96.454	98.05	98.05	98.227	98.227	98.227	98.582	98.759	98.05	98.05	98.05	98.404	98.404	98.227	98.404	98.227	98.05	98.227		99.291	97.872	98.05	96.099	96.099	96.975	95.745	96.631	96.809
VIIh MF622036 235280/chicken/Zimbabwe/2013	97.163	96.986	98.404	98.227	98.582	98.582	98.582	98.936	99.113	98.227	98.227	98.227	98.582	98.582	98.404	98.582	98.404	98.227	98.582	99.291		98.227	98.227	96.277	96.277	97.331	95.745	96.986	97.163
VIIh MF622041 Katete/chicken/Zambia/2015	96.809	96.099	98.05	97.872	98.227	98.227	98.227	98.582	98.759	97.872	97.872	97.872	98.227	98.227	98.05	98.227	98.05	97.872	98.227	97.872	98.227		97.872	95.922	95.922	96.975	95.39	96.986	96.809
VIIh MF622038 Chadiza/chicken/Zambia/2015	96.809	96.099	98.05	97.872	98.227	98.227	98.227	98.582	98.759	97.872	97.872	97.872	98.227	98.227	98.05	98.227	98.05	97.872	98.227	98.05	98.227	97.872		96.277	96.277	96.975	95.39	96.809	96.809
VIIh MF622047 RBW-3/chicken/South Africa/2013	95.922	95.213	97.163	97.34	96.809	96.809	96.809	96.986	97.163	97.34	97.34	97.34	97.695	97.695	97.518	97.695	97.872	97.695	96.277	96.099	96.277	95.922	96.277		100	95.018	94.858	95.745	95.213
VIIh MF622047 RBWW-3/chicken/South Africa/2013	95.922	95.213	97.163	97.34	96.809	96.809	96.809	96.986	97.163	97.34	97.34	97.34	97.695	97.695	97.518	97.695	97.872	97.695	96.277	96.099	96.277	95.922	96.277	100		95.018	94.858	95.745	95.213
VIIh MF622042 Mbeweka/chicken/Zambia/2015	95.907	95.374	97.153	97.153	97.331	97.331	97.331	97.687	97.865	96.975	96.975	96.975	97.331	97.331	97.153	97.331	97.153	96.975	97.331	96.975	97.331	96.975	96.975	95.018	95.018		94.484	96.085	95.907
VIIh MG869268 AAvV1-NDV15A1/chicken/Vietnam/2015	95.39	94.681	96.631	96.809	96.099	96.099	96.099	96.454	96.631	96.454	96.454	96.454	96.809	96.809	96.631	96.809	96.986	96.809	96.099	95.745	95.745	95.39	95.39	94.858	94.858	94.484		95.213	95.39
VIIh MH105249 1106/duck/Yunnan/China/2017	96.631	95.922	97.872	97.695	97.34	97.34	97.34	97.695	97.518	97.695	97.695	97.695	98.05	98.05	97.872	98.05	97.872	97.695	97.34	96.631	96.986	96.986	96.809	95.745	95.745	96.085	95.213		96.277
VII MT335749 Mw13/chicken/Mwanza/Tanzania/2012	96.099	95.39	97.34	97.163	97.518	97.518	97.518	97.872	97.695	97.163	97.163	97.163	97.518	97.518	97.34	97.518	97.34	97.163	97.163	96.809	97.163	96.809	96.809	95.213	95.213	95.907	95.39	96.277

## Sheet: Genotype XIII
	IV AY741404 Herts/fowl/UK/1933	IV MH996900 1153/chicken/Bulgaria/1959	XI HQ266602 MG_725/chicken/Madagascar/2008	XI JX518882 MGMNJ/chicken/Madagascar/2009	XI JX518884 MGS1595T/Madagascar/2011	MK633932 MS1/chicken/Mbeya/Tanzania/2012	MK633933 MT1/chicken/Mbeya/Tanzania/2012	XIIIa AY865652 Astr-2755/sterna/Russia/2001	XIIIa GU585905 chicken/Sweden/1977	XIIIa HQ589257 Bareilly/chicken/India/1997	XIIIa KF727980 Bareilly/chicken/India/2006	XIIIa KJ577585 01-Bareilly/chicken/India/2010	XIIIa JN942034 45445-3/ostrich/South Africa/1995	XIIIa FJ772491 4132-12/chicken/Burundi/2018	XIIIa FJ772494 4132-20/chicken/Burundi/2008	XIIIa JQ267579 EMM-7/chicken/Iran/2011	XIIIa JQ267582 EMM-4/chicken/Iran/2010	XIIIa JQ267583 EMM-3/chicken/Iran/2009	XIIIa JQ267584 EMM-2/chicken/Iran/2008	XIIIa JQ267585 EMM-1/chicken/Iran/2008	MK633934 IC20/chicken/Iringa/Tanzania/2012	MK633936 AC11/chicken/Arusha/Tanzania/2012	MK633937 AC31/chicken/Arusha/Tanzania/2012	MK633939 AC41/chicken/Arusha/Tanzania/2012	MK633940 AC42/chicken/Arusha/Tanzania/2012	MK633938 AK5/chicken/Arusha/Tanzania/2012	MK633941 M71/chicken/Tanga/Tanzania/2012	XIIIb GU182323 SPVC-43/chicken/Karachi/Pakistan/2008	XIIIb GU182331 SPVC-44/chicken/Karachi/Pakistan/2007	XIIIb JN682190 CP-Islamabad2/chicken/Pakistan/2010	XIIIb JQ517285 UDL8/chicken/Pakistan/2011	XIIIb KF113338 751/chicken/Pakistan/2011	XIIIb KT734767 Polashbari/chicken/India/2014	MK633935 IM40/chicken/Iringa/Tanzania/2012	XIIIa JN942044 47387-6/roller/Tanzania/2010	XIIIa JN942043 47385-11/roller/Tanzania/2010	XIIIa MF409241 chicken/Chiwoko/Zambia/2015	XIIIb KM056349 ndv42-04/chicken/Gopalpura/India/2013	XIIIb KP089979 Nagpur/chicken/India/2012	XIIIb KX372707 Nagpur-03/chicken/India/2011	XIIIb KX372708 04/chicken/Nagpur/India/2011	XIIIb KT734766 Pandu/chicken/India/2015	XIIIb MF422123 110-13A/chicken/India/2013	XIIIb KY828156 MZ-2/chicken/India/2016	XIIIb KY828158 MZ-4/chicken/India/2016	XIIIb KY828160MZ-6/chicken/India/2016	XIII MT335729 6094/chicken/Morogoro/Tanzania/2014	XIII MT335741 189/chicken/Morogoro/Tanzania/2016	XIII MT335746 9381-131/chicken/Morogoro/Tanzania/2016
IV AY741404 Herts/fowl/UK/1933		95.922	89.539	87.766	88.83	87.411	86.702	88.652	88.83	88.121	89.007	88.475	88.475	87.677	87.589	87.943	88.475	88.298	88.298	88.121	85.638	86.348	86.702	86.879	86.879	86.525	86.525	86.702	86.348	86.702	86.525	86.525	86.702	87.234	87.057	87.234	85.638	86.879	86.702	87.057	86.879	86.17	86.082	87.057	85.284	85.461	87.234	87.234	87.323
IV MH996900 1153/chicken/Bulgaria/1959	95.922		87.411	85.638	86.702	86.702	86.525	87.589	88.121	87.589	88.298	87.766	87.766	87.323	87.234	87.234	88.121	87.943	87.943	88.121	85.638	86.348	86.702	86.879	86.879	86.525	85.816	86.17	86.348	86.702	86.702	86.879	86.525	86.879	86.702	86.879	85.461	85.993	85.816	86.879	86.702	85.461	85.372	86.702	84.574	84.752	86.879	86.879	86.968
XI HQ266602 MG_725/chicken/Madagascar/2008	89.539	87.411		95.745	96.809	83.865	82.801	84.043	84.22	83.511	84.574	84.397	83.865	83.067	82.979	84.22	84.397	83.865	83.865	84.043	81.915	82.624	81.738	81.915	81.915	81.738	82.092	83.688	83.333	83.156	83.156	84.043	81.915	82.27	82.092	82.27	81.383	82.979	82.801	81.738	81.915	82.092	82.181	83.511	81.028	81.206	81.56	81.56	81.649
XI JX518882 MGMNJ/chicken/Madagascar/2009	87.766	85.638	95.745		97.872	81.206	81.028	81.383	81.56	81.028	82.092	82.27	81.738	81.649	81.383	81.56	81.383	81.206	81.206	81.56	80.142	80.496	79.61	79.433	79.433	80.674	80.142	81.56	80.851	80.674	80.674	81.738	80.142	79.787	79.61	79.787	78.901	80.851	80.674	79.965	80.142	81.028	81.117	82.447	79.787	79.965	79.078	79.078	79.167
XI JX518884 MGS1595T/Madagascar/2011	88.83	86.702	96.809	97.872		82.27	81.206	82.801	82.979	82.27	83.333	83.156	82.624	82.535	82.27	83.156	82.979	82.447	82.447	82.624	80.851	81.028	80.851	81.028	81.028	80.851	80.674	82.27	81.915	81.738	81.738	82.624	81.206	80.851	80.674	80.851	80.319	81.56	81.028	81.028	81.206	81.915	81.826	82.979	80.674	80.851	80.142	80.142	80.23
MK633932 MS1/chicken/Mbeya/Tanzania/2012	87.411	86.702	83.865	81.206	82.27		98.227	93.617	94.504	93.794	94.681	94.504	94.858	93.528	93.44	91.667	92.199	92.73	92.73	92.199	93.262	93.794	93.972	93.794	93.794	94.149	94.504	89.184	89.007	89.007	89.362	89.007	89.362	93.972	93.44	93.44	91.135	88.652	88.121	90.071	89.539	89.539	89.273	89.716	87.411	87.234	92.908	92.908	92.819
MK633933 MT1/chicken/Mbeya/Tanzania/2012	86.702	86.525	82.801	81.028	81.206	98.227		93.085	93.972	93.617	94.681	94.681	95.035	94.06	93.972	91.135	91.667	92.553	92.199	92.021	94.326	94.858	94.504	93.972	93.972	94.681	94.681	89.716	89.184	89.184	89.539	89.362	89.894	94.681	94.149	94.149	91.489	88.83	88.298	90.603	90.071	89.539	89.273	89.716	87.411	87.234	93.351	93.351	93.351
XIIIa AY865652 Astr-2755/sterna/Russia/2001	88.652	87.589	84.043	81.383	82.801	93.617	93.085		98.404	96.631	97.163	96.986	96.631	94.415	94.504	93.794	93.972	94.149	94.149	93.617	91.667	91.844	92.021	92.199	92.199	92.553	92.73	90.957	90.426	90.426	91.135	90.248	91.135	93.085	92.553	92.73	92.553	90.426	89.894	91.489	91.312	90.78	90.869	91.312	89.007	89.184	92.553	92.553	92.465
XIIIa GU585905 chicken/Sweden/1977	88.83	88.121	84.22	81.56	82.979	94.504	93.972	98.404		97.872	98.404	97.872	97.518	95.301	95.39	94.326	94.858	95.035	95.035	94.504	92.199	92.73	92.908	93.085	93.085	93.44	93.262	91.489	91.312	91.312	92.021	91.135	91.667	93.617	93.085	93.262	93.085	90.957	90.426	92.021	91.844	91.312	91.401	91.844	89.184	89.362	92.73	92.73	92.642
XIIIa HQ589257 Bareilly/chicken/India/1997	88.121	87.589	83.511	81.028	82.27	93.794	93.617	96.631	97.872		97.695	97.518	97.163	94.947	95.035	94.326	94.858	95.035	94.681	94.504	91.844	92.376	92.908	93.085	93.085	93.085	92.908	91.135	91.312	91.312	92.021	91.135	91.312	93.262	92.73	92.908	92.73	90.603	90.071	91.667	91.489	90.957	91.046	91.489	89.007	89.184	92.376	92.376	92.287
XIIIa KF727980 Bareilly/chicken/India/2006	89.007	88.298	84.574	82.092	83.333	94.681	94.681	97.163	98.404	97.695		98.759	98.05	96.365	96.454	94.504	95.035	95.567	95.213	95.035	92.908	93.262	93.617	93.794	93.794	93.972	93.794	92.199	91.844	91.844	92.199	91.667	92.376	94.326	93.794	93.972	93.794	91.489	90.957	92.73	92.553	91.844	91.933	92.73	89.716	89.894	93.44	93.44	93.351
XIIIa KJ577585 01-Bareilly/chicken/India/2010	88.475	87.766	84.397	82.27	83.156	94.504	94.681	96.986	97.872	97.518	98.759		98.582	96.365	96.454	94.681	95.213	96.099	95.745	95.567	93.262	94.149	94.326	94.149	94.149	94.149	94.326	92.908	92.73	92.73	93.085	92.553	92.73	93.972	93.44	93.617	94.326	92.021	91.489	93.085	92.908	92.021	92.11	92.908	90.248	90.426	93.085	93.085	92.996
XIIIa JN942034 45445-3/ostrich/South Africa/1995	88.475	87.766	83.865	81.738	82.624	94.858	95.035	96.631	97.518	97.163	98.05	98.582		96.72	96.809	94.681	95.213	96.099	95.745	95.567	93.972	94.149	93.972	93.794	93.794	94.504	94.326	92.553	92.376	92.376	92.73	92.199	92.73	94.326	93.794	93.972	94.149	92.021	91.489	93.085	92.908	91.667	91.755	92.199	90.248	90.426	93.44	93.44	93.351
XIIIa FJ772491 4132-12/chicken/Burundi/2018	87.677	87.323	83.067	81.649	82.535	93.528	94.06	94.415	95.301	94.947	96.365	96.365	96.72		99.734	93.528	93.706	94.592	93.883	93.706	92.553	93.085	93.085	92.908	92.908	92.73	92.553	91.401	91.223	91.223	91.578	91.046	91.046	92.642	92.11	92.287	92.642	90.16	89.628	91.401	91.223	90.16	90.337	90.691	88.475	88.652	91.933	91.933	91.844
XIIIa FJ772494 4132-20/chicken/Burundi/2008	87.589	87.234	82.979	81.383	82.27	93.44	93.972	94.504	95.39	95.035	96.454	96.454	96.809	99.734		93.617	93.794	94.681	93.972	93.794	92.553	93.085	92.908	92.73	92.73	92.73	92.553	91.489	91.312	91.312	91.667	91.135	90.957	92.908	92.376	92.553	92.73	90.248	89.716	91.312	91.135	90.248	90.337	90.78	88.475	88.652	92.021	92.021	91.933
XIIIa JQ267579 EMM-7/chicken/Iran/2011	87.943	87.234	84.22	81.56	83.156	91.667	91.135	93.794	94.326	94.326	94.504	94.681	94.681	93.528	93.617		99.113	98.582	97.872	98.404	90.248	90.78	91.312	91.489	91.489	91.135	90.957	95.745	95.567	95.035	95.567	94.858	93.794	91.312	90.957	90.957	91.844	93.085	92.553	93.44	93.972	90.248	90.514	90.957	89.362	89.539	90.78	90.78	90.691
XIIIa JQ267582 EMM-4/chicken/Iran/2010	88.475	88.121	84.397	81.383	82.979	92.199	91.667	93.972	94.858	94.858	95.035	95.213	95.213	93.706	93.794	99.113		98.759	98.05	98.582	90.426	91.312	91.844	92.021	92.021	91.667	91.489	95.922	96.099	95.922	96.454	95.745	94.681	91.844	91.312	91.489	92.021	93.972	93.44	94.326	94.858	90.78	91.046	91.489	89.539	89.716	91.312	91.312	91.223
XIIIa JQ267583 EMM-3/chicken/Iran/2009	88.298	87.943	83.865	81.206	82.447	92.73	92.553	94.149	95.035	95.035	95.567	96.099	96.099	94.592	94.681	98.582	98.759		99.291	99.113	91.312	92.199	92.73	92.553	92.553	92.199	92.376	95.39	96.277	95.745	96.277	95.213	94.504	92.021	91.489	91.667	92.553	94.149	93.617	94.504	94.681	91.312	91.578	92.021	89.716	89.894	91.489	91.489	91.401
XIIIa JQ267584 EMM-2/chicken/Iran/2008	88.298	87.943	83.865	81.206	82.447	92.73	92.199	94.149	95.035	94.681	95.213	95.745	95.745	93.883	93.972	97.872	98.05	99.291		99.113	90.957	91.844	92.021	91.844	91.844	91.667	92.021	95.39	95.745	95.213	95.745	95.035	94.326	91.667	91.135	91.312	92.199	93.972	93.44	94.326	94.504	90.957	91.223	91.667	89.362	89.539	91.135	91.135	91.046
XIIIa JQ267585 EMM-1/chicken/Iran/2008	88.121	88.121	84.043	81.56	82.624	92.199	92.021	93.617	94.504	94.504	95.035	95.567	95.567	93.706	93.794	98.404	98.582	99.113	99.113		90.78	91.667	91.844	91.667	91.667	91.489	91.844	96.099	96.631	96.099	96.277	95.922	95.035	92.199	91.667	91.844	92.376	94.326	93.794	94.681	95.213	90.78	91.046	91.489	89.539	89.716	91.667	91.667	91.578
MK633934 IC20/chicken/Iringa/Tanzania/2012	85.638	85.638	81.915	80.142	80.851	93.262	94.326	91.667	92.199	91.844	92.908	93.262	93.972	92.553	92.553	90.248	90.426	91.312	90.957	90.78		93.794	94.149	93.617	93.617	94.504	94.326	89.007	88.121	88.121	88.475	87.943	88.83	93.262	92.73	92.908	90.78	87.766	87.411	89.539	89.007	89.362	89.096	89.539	88.298	88.121	93.085	93.085	93.174
MK633936 AC11/chicken/Arusha/Tanzania/2012	86.348	86.348	82.624	80.496	81.028	93.794	94.858	91.844	92.73	92.376	93.262	94.149	94.149	93.085	93.085	90.78	91.312	92.199	91.844	91.667	93.794		94.504	93.972	93.972	94.504	94.681	88.83	88.652	89.007	89.007	88.83	89.007	92.376	91.844	92.021	90.78	88.298	87.766	89.539	89.007	88.475	88.564	89.007	87.766	87.589	91.401	91.401	91.401
MK633937 AC31/chicken/Arusha/Tanzania/2012	86.702	86.702	81.738	79.61	80.851	93.972	94.504	92.021	92.908	92.908	93.617	94.326	93.972	93.085	92.908	91.312	91.844	92.73	92.021	91.844	94.149	94.504		99.468	99.468	96.099	95.213	89.184	89.362	89.716	89.716	88.652	90.426	93.085	92.553	92.73	91.312	88.298	87.766	91.135	90.603	88.83	88.741	89.007	86.879	87.057	91.933	91.933	91.933
MK633939 AC41/chicken/Arusha/Tanzania/2012	86.879	86.879	81.915	79.433	81.028	93.794	93.972	92.199	93.085	93.085	93.794	94.149	93.794	92.908	92.73	91.489	92.021	92.553	91.844	91.667	93.617	93.972	99.468		100	95.922	94.681	89.007	89.184	89.539	89.539	88.475	90.248	92.908	92.376	92.553	91.135	88.475	87.943	90.957	90.426	88.652	88.564	88.83	86.702	86.879	91.755	91.755	91.755
MK633940 AC42/chicken/Arusha/Tanzania/2012	86.879	86.879	81.915	79.433	81.028	93.794	93.972	92.199	93.085	93.085	93.794	94.149	93.794	92.908	92.73	91.489	92.021	92.553	91.844	91.667	93.617	93.972	99.468	100		95.922	94.681	89.007	89.184	89.539	89.539	88.475	90.248	92.908	92.376	92.553	91.135	88.475	87.943	90.957	90.426	88.652	88.564	88.83	86.702	86.879	91.755	91.755	91.755
MK633938 AK5/chicken/Arusha/Tanzania/2012	86.525	86.525	81.738	80.674	80.851	94.149	94.681	92.553	93.44	93.085	93.972	94.149	94.504	92.73	92.73	91.135	91.667	92.199	91.667	91.489	94.504	94.504	96.099	95.922	95.922		95.567	89.184	89.007	89.007	89.362	88.475	89.894	93.262	93.085	93.262	90.957	88.652	87.766	90.603	90.071	89.184	89.096	89.716	87.766	87.589	92.11	92.11	92.11
MK633941 M71/chicken/Tanga/Tanzania/2012	86.525	85.816	82.092	80.142	80.674	94.504	94.681	92.73	93.262	92.908	93.794	94.326	94.326	92.553	92.553	90.957	91.489	92.376	92.021	91.844	94.326	94.681	95.213	94.681	94.681	95.567		89.184	89.362	89.362	89.362	89.184	90.071	93.617	93.44	93.617	91.135	89.184	88.652	90.78	90.248	89.362	89.096	89.539	87.589	87.411	92.819	92.819	92.819
XIIIb GU182323 SPVC-43/chicken/Karachi/Pakistan/2008	86.702	86.17	83.688	81.56	82.27	89.184	89.716	90.957	91.489	91.135	92.199	92.908	92.553	91.401	91.489	95.745	95.922	95.39	95.39	96.099	89.007	88.83	89.184	89.007	89.007	89.184	89.184		94.858	94.681	94.858	94.858	94.326	90.071	89.716	89.716	90.071	94.149	93.617	93.972	94.504	89.539	89.982	90.603	89.007	89.184	89.273	89.273	89.273
XIIIb GU182331 SPVC-44/chicken/Karachi/Pakistan/2007	86.348	86.348	83.333	80.851	81.915	89.007	89.184	90.426	91.312	91.312	91.844	92.73	92.376	91.223	91.312	95.567	96.099	96.277	95.745	96.631	88.121	88.652	89.362	89.184	89.184	89.007	89.362	94.858		98.759	98.582	97.163	93.794	89.362	88.83	89.007	89.539	93.794	93.262	93.44	93.972	89.007	88.918	89.716	88.475	88.652	89.096	89.096	89.096
XIIIb JN682190 CP-Islamabad2/chicken/Pakistan/2010	86.702	86.702	83.156	80.674	81.738	89.007	89.184	90.426	91.312	91.312	91.844	92.73	92.376	91.223	91.312	95.035	95.922	95.745	95.213	96.099	88.121	89.007	89.716	89.539	89.539	89.007	89.362	94.681	98.759		98.404	97.34	93.617	89.362	88.83	89.007	89.539	93.617	93.085	93.44	93.794	88.652	88.918	90.071	88.83	89.007	89.096	89.096	89.096
XIIIb JQ517285 UDL8/chicken/Pakistan/2011	86.525	86.702	83.156	80.674	81.738	89.362	89.539	91.135	92.021	92.021	92.199	93.085	92.73	91.578	91.667	95.567	96.454	96.277	95.745	96.277	88.475	89.007	89.716	89.539	89.539	89.362	89.362	94.858	98.582	98.404		96.809	93.794	89.362	88.83	89.007	89.362	94.149	93.617	93.794	93.972	89.184	89.45	90.248	88.298	88.475	88.741	88.741	88.741
XIIIb KF113338 751/chicken/Pakistan/2011	86.525	86.879	84.043	81.738	82.624	89.007	89.362	90.248	91.135	91.135	91.667	92.553	92.199	91.046	91.135	94.858	95.745	95.213	95.035	95.922	87.943	88.83	88.652	88.475	88.475	88.475	89.184	94.858	97.163	97.34	96.809		93.617	89.539	89.362	89.539	89.184	93.794	93.262	93.085	93.617	89.007	89.273	90.071	88.475	88.652	89.273	89.273	89.273
XIIIb KT734767 Polashbari/chicken/India/2014	86.702	86.525	81.915	80.142	81.206	89.362	89.894	91.135	91.667	91.312	92.376	92.73	92.73	91.046	90.957	93.794	94.681	94.504	94.326	95.035	88.83	89.007	90.426	90.248	90.248	89.894	90.071	94.326	93.794	93.617	93.794	93.617		90.426	89.894	90.071	89.894	93.972	93.44	98.936	99.823	88.83	89.45	89.894	88.298	88.475	89.628	89.628	89.628
MK633935 IM40/chicken/Iringa/Tanzania/2012	87.234	86.879	82.27	79.787	80.851	93.972	94.681	93.085	93.617	93.262	94.326	93.972	94.326	92.642	92.908	91.312	91.844	92.021	91.667	92.199	93.262	92.376	93.085	92.908	92.908	93.262	93.617	90.071	89.362	89.362	89.362	89.539	90.426		99.468	99.468	90.957	89.007	88.652	90.426	90.603	89.362	88.918	89.184	87.589	87.411	98.316	98.316	98.316
XIIIa JN942044 47387-6/roller/Tanzania/2010	87.057	86.702	82.092	79.61	80.674	93.44	94.149	92.553	93.085	92.73	93.794	93.44	93.794	92.11	92.376	90.957	91.312	91.489	91.135	91.667	92.73	91.844	92.553	92.376	92.376	93.085	93.44	89.716	88.83	88.83	88.83	89.362	89.894	99.468		99.645	90.426	88.83	88.475	89.894	90.071	88.83	88.387	88.652	87.234	87.057	97.784	97.784	97.784
XIIIa JN942043 47385-11/roller/Tanzania/2010	87.234	86.879	82.27	79.787	80.851	93.44	94.149	92.73	93.262	92.908	93.972	93.617	93.972	92.287	92.553	90.957	91.489	91.667	91.312	91.844	92.908	92.021	92.73	92.553	92.553	93.262	93.617	89.716	89.007	89.007	89.007	89.539	90.071	99.468	99.645		90.426	89.007	88.652	90.071	90.248	89.007	88.564	88.83	87.234	87.057	98.138	98.138	98.138
XIIIa MF409241 chicken/Chiwoko/Zambia/2015	85.638	85.461	81.383	78.901	80.319	91.135	91.489	92.553	93.085	92.73	93.794	94.326	94.149	92.642	92.73	91.844	92.021	92.553	92.199	92.376	90.78	90.78	91.312	91.135	91.135	90.957	91.135	90.071	89.539	89.539	89.362	89.184	89.894	90.957	90.426	90.426		88.83	87.943	89.894	90.071	89.716	89.805	90.248	89.007	89.184	90.603	90.603	90.514
XIIIb KM056349 ndv42-04/chicken/Gopalpura/India/2013	86.879	85.993	82.979	80.851	81.56	88.652	88.83	90.426	90.957	90.603	91.489	92.021	92.021	90.16	90.248	93.085	93.972	94.149	93.972	94.326	87.766	88.298	88.298	88.475	88.475	88.652	89.184	94.149	93.794	93.617	94.149	93.794	93.972	89.007	88.83	89.007	88.83		99.113	93.972	94.149	88.475	89.096	89.539	88.121	88.298	88.209	88.209	88.209
XIIIb KP089979 Nagpur/chicken/India/2012	86.702	85.816	82.801	80.674	81.028	88.121	88.298	89.894	90.426	90.071	90.957	91.489	91.489	89.628	89.716	92.553	93.44	93.617	93.44	93.794	87.411	87.766	87.766	87.943	87.943	87.766	88.652	93.617	93.262	93.085	93.617	93.262	93.44	88.652	88.475	88.652	87.943	99.113		93.44	93.617	88.121	88.741	89.184	87.766	87.943	87.855	87.855	87.855
XIIIb KX372707 Nagpur-03/chicken/India/2011	87.057	86.879	81.738	79.965	81.028	90.071	90.603	91.489	92.021	91.667	92.73	93.085	93.085	91.401	91.312	93.44	94.326	94.504	94.326	94.681	89.539	89.539	91.135	90.957	90.957	90.603	90.78	93.972	93.44	93.44	93.794	93.085	98.936	90.426	89.894	90.071	89.894	93.972	93.44		99.113	89.539	90.16	90.603	88.652	88.83	89.628	89.628	89.628
XIIIb KX372708 04/chicken/Nagpur/India/2011	86.879	86.702	81.915	80.142	81.206	89.539	90.071	91.312	91.844	91.489	92.553	92.908	92.908	91.223	91.135	93.972	94.858	94.681	94.504	95.213	89.007	89.007	90.603	90.426	90.426	90.071	90.248	94.504	93.972	93.794	93.972	93.617	99.823	90.603	90.071	90.248	90.071	94.149	93.617	99.113		89.007	89.628	90.071	88.475	88.652	89.805	89.805	89.805
XIIIb KT734766 Pandu/chicken/India/2015	86.17	85.461	82.092	81.028	81.915	89.539	89.539	90.78	91.312	90.957	91.844	92.021	91.667	90.16	90.248	90.248	90.78	91.312	90.957	90.78	89.362	88.475	88.83	88.652	88.652	89.184	89.362	89.539	89.007	88.652	89.184	89.007	88.83	89.362	88.83	89.007	89.716	88.475	88.121	89.539	89.007		98.138	97.518	93.794	93.972	89.184	89.184	89.096
XIIIb MF422123 110-13A/chicken/India/2013	86.082	85.372	82.181	81.117	81.826	89.273	89.273	90.869	91.401	91.046	91.933	92.11	91.755	90.337	90.337	90.514	91.046	91.578	91.223	91.046	89.096	88.564	88.741	88.564	88.564	89.096	89.096	89.982	88.918	88.918	89.45	89.273	89.45	88.918	88.387	88.564	89.805	89.096	88.741	90.16	89.628	98.138		97.961	94.326	94.504	88.741	88.741	88.652
XIIIb KY828156 MZ-2/chicken/India/2016	87.057	86.702	83.511	82.447	82.979	89.716	89.716	91.312	91.844	91.489	92.73	92.908	92.199	90.691	90.78	90.957	91.489	92.021	91.667	91.489	89.539	89.007	89.007	88.83	88.83	89.716	89.539	90.603	89.716	90.071	90.248	90.071	89.894	89.184	88.652	88.83	90.248	89.539	89.184	90.603	90.071	97.518	97.961		94.858	95.035	89.007	89.007	88.918
XIIIb KY828158 MZ-4/chicken/India/2016	85.284	84.574	81.028	79.787	80.674	87.411	87.411	89.007	89.184	89.007	89.716	90.248	90.248	88.475	88.475	89.362	89.539	89.716	89.362	89.539	88.298	87.766	86.879	86.702	86.702	87.766	87.589	89.007	88.475	88.83	88.298	88.475	88.298	87.589	87.234	87.234	89.007	88.121	87.766	88.652	88.475	93.794	94.326	94.858		99.823	87.766	87.766	87.677
XIIIb KY828160MZ-6/chicken/India/2016	85.461	84.752	81.206	79.965	80.851	87.234	87.234	89.184	89.362	89.184	89.894	90.426	90.426	88.652	88.652	89.539	89.716	89.894	89.539	89.716	88.121	87.589	87.057	86.879	86.879	87.589	87.411	89.184	88.652	89.007	88.475	88.652	88.475	87.411	87.057	87.057	89.184	88.298	87.943	88.83	88.652	93.972	94.504	95.035	99.823		87.589	87.589	87.5
XIII MT335729 6094/chicken/Morogoro/Tanzania/2014	87.234	86.879	81.56	79.078	80.142	92.908	93.351	92.553	92.73	92.376	93.44	93.085	93.44	91.933	92.021	90.78	91.312	91.489	91.135	91.667	93.085	91.401	91.933	91.755	91.755	92.11	92.819	89.273	89.096	89.096	88.741	89.273	89.628	98.316	97.784	98.138	90.603	88.209	87.855	89.628	89.805	89.184	88.741	89.007	87.766	87.589		99.823	99.823
XIII MT335741 189/chicken/Morogoro/Tanzania/2016	87.234	86.879	81.56	79.078	80.142	92.908	93.351	92.553	92.73	92.376	93.44	93.085	93.44	91.933	92.021	90.78	91.312	91.489	91.135	91.667	93.085	91.401	91.933	91.755	91.755	92.11	92.819	89.273	89.096	89.096	88.741	89.273	89.628	98.316	97.784	98.138	90.603	88.209	87.855	89.628	89.805	89.184	88.741	89.007	87.766	87.589	99.823		99.823
XIII MT335746 9381-131/chicken/Morogoro/Tanzania/2016	87.323	86.968	81.649	79.167	80.23	92.819	93.351	92.465	92.642	92.287	93.351	92.996	93.351	91.844	91.933	90.691	91.223	91.401	91.046	91.578	93.174	91.401	91.933	91.755	91.755	92.11	92.819	89.273	89.096	89.096	88.741	89.273	89.628	98.316	97.784	98.138	90.514	88.209	87.855	89.628	89.805	89.096	88.652	88.918	87.677	87.5	99.823	99.823
XIII MT335730 9600/chicken/Morogoro/Tanzania/2014	86.791	86.436	82.004	79.521	80.585	92.287	92.465	91.223	91.755	91.401	92.465	92.11	92.465	90.957	91.046	89.805	90.337	90.514	90.514	90.691	92.287	91.223	91.046	90.869	90.869	91.223	91.578	88.741	88.209	88.564	87.855	88.387	88.387	97.074	96.543	96.897	89.628	87.323	86.968	88.387	88.564	88.564	88.121	88.741	87.5	87.323	98.582	98.582	98.67
XIII MT335747 10Vac/chicken/Morogoro/Tanzania/2017	87.145	86.791	81.738	79.255	80.319	92.465	92.996	91.755	92.287	91.933	92.996	92.642	92.996	91.489	91.578	90.337	90.869	91.046	90.869	91.223	92.819	91.401	91.578	91.401	91.401	91.755	92.11	89.096	88.741	88.918	88.387	88.918	88.918	97.606	97.074	97.429	90.16	87.855	87.5	88.918	89.096	88.918	88.475	88.918	87.677	87.5	99.113	99.113	99.202
XIII MT335745 8659/chicken/Morogoro/Tanzania/2016	87.367	87.011	81.673	79.181	80.249	93.06	93.505	92.705	92.883	92.527	93.594	93.238	93.594	92.082	92.171	90.925	91.459	91.637	91.281	91.815	93.238	91.548	92.082	91.904	91.904	92.26	92.972	89.413	89.235	89.235	88.879	89.413	89.769	98.488	97.954	98.31	90.747	88.345	87.989	89.769	89.947	89.324	88.879	89.146	87.9	87.722	99.822	99.822	99.822
XIII MT335739 8037/chicken/Morogoro/Tanzania/2016	87.234	86.879	81.56	79.078	80.142	92.908	93.351	92.553	92.73	92.376	93.44	93.085	93.44	91.933	92.021	90.78	91.312	91.489	91.135	91.667	93.085	91.401	91.933	91.755	91.755	92.11	92.819	89.273	89.096	89.096	88.741	89.273	89.628	98.316	97.784	98.138	90.603	88.209	87.855	89.628	89.805	89.184	88.741	89.007	87.766	87.589	99.823	99.823	99.823
XIII MT335748 11Vac/chicken/Morogoro/Tanzania/2017	87.234	86.879	81.56	79.078	80.142	92.908	93.351	92.553	92.73	92.376	93.44	93.085	93.44	91.933	92.021	90.78	91.312	91.489	91.135	91.667	93.085	91.401	91.933	91.755	91.755	92.11	92.819	89.273	89.096	89.096	88.741	89.273	89.628	98.316	97.784	98.138	90.603	88.209	87.855	89.628	89.805	89.184	88.741	89.007	87.766	87.589	99.823	99.823	99.823
XIII MT335731 9676/chicken/Morogoro/Tanzania/2014	87.145	86.791	81.826	79.344	80.408	92.819	93.351	92.287	92.819	92.465	93.528	93.174	93.528	92.021	92.11	90.869	91.401	91.578	91.223	91.755	93.174	91.401	91.578	91.401	91.401	91.933	92.11	89.45	89.273	89.273	88.918	89.45	89.273	97.606	97.074	97.429	90.691	88.387	88.032	89.273	89.45	89.273	88.83	89.096	87.855	87.677	99.113	99.113	99.202
XIII MT335750 Mt07/chicken/Mtwara/Tanzania/2012	86.827	86.642	81.447	78.85	79.963	92.95	93.506	92.208	92.95	92.579	93.692	93.321	93.692	92.208	92.393	90.909	91.466	91.651	91.28	91.837	93.506	91.466	91.651	91.466	91.466	92.022	92.208	89.425	89.425	89.425	89.054	89.61	89.239	98.145	97.588	97.959	90.909	88.683	88.497	89.239	89.425	89.425	88.961	89.239	87.941	87.755	99.165	99.165	99.258
XIII MT335732 9581/chicken/Morogoro/Tanzania/2014	86.856	86.501	82.06	79.574	80.639	92.54	92.629	91.474	92.007	91.652	92.718	92.362	92.718	91.208	91.297	90.053	90.586	90.764	90.764	90.941	92.362	91.385	91.208	91.03	91.03	91.385	91.741	88.899	88.366	88.721	88.011	88.544	88.544	97.247	96.714	97.069	89.876	87.478	87.123	88.544	88.721	88.81	88.366	88.988	87.744	87.567	98.579	98.579	98.579
XIII MT335742 525/chicken/Morogoro/Tanzania/2016	87.323	86.968	81.649	79.167	80.23	92.819	93.351	92.465	92.642	92.287	93.351	92.996	93.351	91.844	91.933	90.691	91.223	91.401	91.046	91.578	93.174	91.401	91.933	91.755	91.755	92.11	92.819	89.273	89.096	89.096	88.741	89.273	89.628	98.316	97.784	98.138	90.514	88.209	87.855	89.628	89.805	89.096	88.652	88.918	87.677	87.5	99.823	99.823	99.911
XIII MT335734 9206/chicken/Morogoro/Tanzania/2016	82.5	81.992	76.737	74.364	75.381	87.076	87.5	87.076	87.246	87.076	87.924	87.585	87.924	86.483	86.568	85.381	85.89	86.059	85.72	86.229	87.246	85.805	86.144	86.314	86.314	86.314	86.992	84.11	83.941	83.941	83.602	84.11	84.788	92.246	91.737	92.076	85.212	83.093	82.754	84.788	84.958	83.856	83.432	83.686	82.669	82.5	93.686	93.686	93.686
XIII MT335744 9334/chicken/Morogoro/Tanzania/2016	86.957	86.775	81.159	78.623	79.71	92.391	92.935	92.21	92.391	92.029	93.116	92.754	93.116	91.667	91.848	90.399	90.942	91.123	90.761	91.304	92.935	90.942	91.486	91.486	91.486	91.667	92.391	88.949	88.949	88.949	88.587	89.13	89.312	98.188	97.645	98.007	90.217	88.225	87.862	89.312	89.493	88.768	88.315	88.587	87.5	87.319	99.366	99.366	99.457
[truncated: 11 more columns]

## Sheet: Subgenotype XIII1.1
	MK633932 MS1/chicken/Mbeya/Tanzania/2012	MK633933 MT1/chicken/Mbeya/Tanzania/2012	XIIIa JN942034 45445-3/ostrich/South Africa/1995	XIIIa FJ772491 4132-12/chicken/Burundi/2018	XIIIa FJ772494 4132-20/chicken/Burundi/2008	MK633934 IC20/chicken/Iringa/Tanzania/2012	MK633936 AC11/chicken/Arusha/Tanzania/2012	MK633937 AC31/chicken/Arusha/Tanzania/2012	MK633939 AC41/chicken/Arusha/Tanzania/2012	MK633940 AC42/chicken/Arusha/Tanzania/2012	MK633938 AK5/chicken/Arusha/Tanzania/2012	MK633941 M71/chicken/Tanga/Tanzania/2012	MK633935 IM40/chicken/Iringa/Tanzania/2012	XIIIa JN942044 47387-6/roller/Tanzania/2010	XIIIa JN942043 47385-11/roller/Tanzania/2010	XIIIa MF409241 chicken/Chiwoko/Zambia/2015	XIII MT335729 6094/chicken/Morogoro/Tanzania/2014	XIII MT335741 189/chicken/Morogoro/Tanzania/2016	XIII MT335746 9381-131/chicken/Morogoro/Tanzania/2016	XIII MT335730 9600/chicken/Morogoro/Tanzania/2014	XIII MT335747 10Vac/chicken/Morogoro/Tanzania/2017	XIII MT335745 8659/chicken/Morogoro/Tanzania/2016	XIII MT335739 8037/chicken/Morogoro/Tanzania/2016	XIII MT335748 11Vac/chicken/Morogoro/Tanzania/2017	XIII MT335731 9676/chicken/Morogoro/Tanzania/2014	XIII MT335750 Mt07/chicken/Mtwara/Tanzania/2012	XIII MT335732 9581/chicken/Morogoro/Tanzania/2014	XIII MT335742 525/chicken/Morogoro/Tanzania/2016	XIII MT335734 9206/chicken/Morogoro/Tanzania/2016	XIII MT335744 9334/chicken/Morogoro/Tanzania/2016
MK633932 MS1/chicken/Mbeya/Tanzania/2012		98.227	94.858	93.528	93.44	93.262	93.794	93.972	93.794	93.794	94.149	94.504	93.972	93.44	93.44	91.135	92.908	92.908	92.819	92.287	92.465	93.06	92.908	92.908	92.819	92.95	92.54	92.819	87.076	92.391
MK633933 MT1/chicken/Mbeya/Tanzania/2012	98.227		95.035	94.06	93.972	94.326	94.858	94.504	93.972	93.972	94.681	94.681	94.681	94.149	94.149	91.489	93.351	93.351	93.351	92.465	92.996	93.505	93.351	93.351	93.351	93.506	92.629	93.351	87.5	92.935
XIIIa JN942034 45445-3/ostrich/South Africa/1995	94.858	95.035		96.72	96.809	93.972	94.149	93.972	93.794	93.794	94.504	94.326	94.326	93.794	93.972	94.149	93.44	93.44	93.351	92.465	92.996	93.594	93.44	93.44	93.528	93.692	92.718	93.351	87.924	93.116
XIIIa FJ772491 4132-12/chicken/Burundi/2018	93.528	94.06	96.72		99.734	92.553	93.085	93.085	92.908	92.908	92.73	92.553	92.642	92.11	92.287	92.642	91.933	91.933	91.844	90.957	91.489	92.082	91.933	91.933	92.021	92.208	91.208	91.844	86.483	91.667
XIIIa FJ772494 4132-20/chicken/Burundi/2008	93.44	93.972	96.809	99.734		92.553	93.085	92.908	92.73	92.73	92.73	92.553	92.908	92.376	92.553	92.73	92.021	92.021	91.933	91.046	91.578	92.171	92.021	92.021	92.11	92.393	91.297	91.933	86.568	91.848
MK633934 IC20/chicken/Iringa/Tanzania/2012	93.262	94.326	93.972	92.553	92.553		93.794	94.149	93.617	93.617	94.504	94.326	93.262	92.73	92.908	90.78	93.085	93.085	93.174	92.287	92.819	93.238	93.085	93.085	93.174	93.506	92.362	93.174	87.246	92.935
MK633936 AC11/chicken/Arusha/Tanzania/2012	93.794	94.858	94.149	93.085	93.085	93.794		94.504	93.972	93.972	94.504	94.681	92.376	91.844	92.021	90.78	91.401	91.401	91.401	91.223	91.401	91.548	91.401	91.401	91.401	91.466	91.385	91.401	85.805	90.942
MK633937 AC31/chicken/Arusha/Tanzania/2012	93.972	94.504	93.972	93.085	92.908	94.149	94.504		99.468	99.468	96.099	95.213	93.085	92.553	92.73	91.312	91.933	91.933	91.933	91.046	91.578	92.082	91.933	91.933	91.578	91.651	91.208	91.933	86.144	91.486
MK633939 AC41/chicken/Arusha/Tanzania/2012	93.794	93.972	93.794	92.908	92.73	93.617	93.972	99.468		100	95.922	94.681	92.908	92.376	92.553	91.135	91.755	91.755	91.755	90.869	91.401	91.904	91.755	91.755	91.401	91.466	91.03	91.755	86.314	91.486
MK633940 AC42/chicken/Arusha/Tanzania/2012	93.794	93.972	93.794	92.908	92.73	93.617	93.972	99.468	100		95.922	94.681	92.908	92.376	92.553	91.135	91.755	91.755	91.755	90.869	91.401	91.904	91.755	91.755	91.401	91.466	91.03	91.755	86.314	91.486
MK633938 AK5/chicken/Arusha/Tanzania/2012	94.149	94.681	94.504	92.73	92.73	94.504	94.504	96.099	95.922	95.922		95.567	93.262	93.085	93.262	90.957	92.11	92.11	92.11	91.223	91.755	92.26	92.11	92.11	91.933	92.022	91.385	92.11	86.314	91.667
MK633941 M71/chicken/Tanga/Tanzania/2012	94.504	94.681	94.326	92.553	92.553	94.326	94.681	95.213	94.681	94.681	95.567		93.617	93.44	93.617	91.135	92.819	92.819	92.819	91.578	92.11	92.972	92.819	92.819	92.11	92.208	91.741	92.819	86.992	92.391
MK633935 IM40/chicken/Iringa/Tanzania/2012	93.972	94.681	94.326	92.642	92.908	93.262	92.376	93.085	92.908	92.908	93.262	93.617		99.468	99.468	90.957	98.316	98.316	98.316	97.074	97.606	98.488	98.316	98.316	97.606	98.145	97.247	98.316	92.246	98.188
XIIIa JN942044 47387-6/roller/Tanzania/2010	93.44	94.149	93.794	92.11	92.376	92.73	91.844	92.553	92.376	92.376	93.085	93.44	99.468		99.645	90.426	97.784	97.784	97.784	96.543	97.074	97.954	97.784	97.784	97.074	97.588	96.714	97.784	91.737	97.645
XIIIa JN942043 47385-11/roller/Tanzania/2010	93.44	94.149	93.972	92.287	92.553	92.908	92.021	92.73	92.553	92.553	93.262	93.617	99.468	99.645		90.426	98.138	98.138	98.138	96.897	97.429	98.31	98.138	98.138	97.429	97.959	97.069	98.138	92.076	98.007
XIIIa MF409241 chicken/Chiwoko/Zambia/2015	91.135	91.489	94.149	92.642	92.73	90.78	90.78	91.312	91.135	91.135	90.957	91.135	90.957	90.426	90.426		90.603	90.603	90.514	89.628	90.16	90.747	90.603	90.603	90.691	90.909	89.876	90.514	85.212	90.217
XIII MT335729 6094/chicken/Morogoro/Tanzania/2014	92.908	93.351	93.44	91.933	92.021	93.085	91.401	91.933	91.755	91.755	92.11	92.819	98.316	97.784	98.138	90.603		99.823	99.823	98.582	99.113	99.822	99.823	99.823	99.113	99.165	98.579	99.823	93.686	99.366
XIII MT335741 189/chicken/Morogoro/Tanzania/2016	92.908	93.351	93.44	91.933	92.021	93.085	91.401	91.933	91.755	91.755	92.11	92.819	98.316	97.784	98.138	90.603	99.823		99.823	98.582	99.113	99.822	99.823	99.823	99.113	99.165	98.579	99.823	93.686	99.366
XIII MT335746 9381-131/chicken/Morogoro/Tanzania/2016	92.819	93.351	93.351	91.844	91.933	93.174	91.401	91.933	91.755	91.755	92.11	92.819	98.316	97.784	98.138	90.514	99.823	99.823		98.67	99.202	99.822	99.823	99.823	99.202	99.258	98.579	99.911	93.686	99.457
XIII MT335730 9600/chicken/Morogoro/Tanzania/2014	92.287	92.465	92.465	90.957	91.046	92.287	91.223	91.046	90.869	90.869	91.223	91.578	97.074	96.543	96.897	89.628	98.582	98.582	98.67		99.379	98.577	98.582	98.582	98.316	98.33	99.822	98.67	92.5	98.188
XIII MT335747 10Vac/chicken/Morogoro/Tanzania/2017	92.465	92.996	92.996	91.489	91.578	92.819	91.401	91.578	91.401	91.401	91.755	92.11	97.606	97.074	97.429	90.16	99.113	99.113	99.202	99.379		99.11	99.113	99.113	98.848	98.887	99.29	99.202	93.008	98.732
XIII MT335745 8659/chicken/Morogoro/Tanzania/2016	93.06	93.505	93.594	92.082	92.171	93.238	91.548	92.082	91.904	91.904	92.26	92.972	98.488	97.954	98.31	90.747	99.822	99.822	99.822	98.577	99.11		99.822	99.822	99.11	99.165	98.577	99.822	93.665	99.366
XIII MT335739 8037/chicken/Morogoro/Tanzania/2016	92.908	93.351	93.44	91.933	92.021	93.085	91.401	91.933	91.755	91.755	92.11	92.819	98.316	97.784	98.138	90.603	99.823	99.823	99.823	98.582	99.113	99.822		99.823	99.113	99.165	98.579	99.823	93.686	99.366
XIII MT335748 11Vac/chicken/Morogoro/Tanzania/2017	92.908	93.351	93.44	91.933	92.021	93.085	91.401	91.933	91.755	91.755	92.11	92.819	98.316	97.784	98.138	90.603	99.823	99.823	99.823	98.582	99.113	99.822	99.823		99.113	99.165	98.579	99.823	93.686	99.366
XIII MT335731 9676/chicken/Morogoro/Tanzania/2014	92.819	93.351	93.528	92.021	92.11	93.174	91.401	91.578	91.401	91.401	91.933	92.11	97.606	97.074	97.429	90.691	99.113	99.113	99.202	98.316	98.848	99.11	99.113	99.113		100	98.224	99.202	93.008	98.732
XIII MT335750 Mt07/chicken/Mtwara/Tanzania/2012	92.95	93.506	93.692	92.208	92.393	93.506	91.466	91.651	91.466	91.466	92.022	92.208	98.145	97.588	97.959	90.909	99.165	99.165	99.258	98.33	98.887	99.165	99.165	99.165	100		98.237	99.258	92.952	98.889
XIII MT335732 9581/chicken/Morogoro/Tanzania/2014	92.54	92.629	92.718	91.208	91.297	92.362	91.385	91.208	91.03	91.03	91.385	91.741	97.247	96.714	97.069	89.876	98.579	98.579	98.579	99.822	99.29	98.577	98.579	98.579	98.224	98.237		98.579	92.487	98.098
XIII MT335742 525/chicken/Morogoro/Tanzania/2016	92.819	93.351	93.351	91.844	91.933	93.174	91.401	91.933	91.755	91.755	92.11	92.819	98.316	97.784	98.138	90.514	99.823	99.823	99.911	98.67	99.202	99.822	99.823	99.823	99.202	99.258	98.579		93.686	99.457
XIII MT335734 9206/chicken/Morogoro/Tanzania/2016	87.076	87.5	87.924	86.483	86.568	87.246	85.805	86.144	86.314	86.314	86.314	86.992	92.246	91.737	92.076	85.212	93.686	93.686	93.686	92.5	93.008	93.665	93.686	93.686	93.008	92.952	92.487	93.686		93.837
XIII MT335744 9334/chicken/Morogoro/Tanzania/2016	92.391	92.935	93.116	91.667	91.848	92.935	90.942	91.486	91.486	91.486	91.667	92.391	98.188	97.645	98.007	90.217	99.366	99.366	99.457	98.188	98.732	99.366	99.366	99.366	98.732	98.889	98.098	99.457	93.837

## Sheet: Genotype XVIII
	IV AY741404 Herts/fowl/UK/1933	IV MH996900 1153/chicken/Bulgaria/1959	XVIIIa FJ772455 1532-14/avian/Mauritania/2006	XVIIIa JX518885 ML57051T/chicken/Mali/2010	XVIIIa HF969179 CIV08-026/chicken/Ivory Coast/2007	XVIIIa JF966389 ML038_07/guinea fowl/Mali/2007	XVIIIa JF966388 ML_225/chicken/Mali/2008	XVIIIa JF966387 ML008/chicken/Mali/2009	XVIIIa JN872157 5801-22/hoope/Eastern Hemisphere/2010	XVIIIb FJ772466 2601/chicken/Ivory Coast/2008	XVIIIb HF969126 CIV08-062/duck/Ivory Coast/2006	XVIIIb HG326600 CIV08-032/village weaver/Ivory Coast/2006	XVIIIb HF969218 CIV08-042/chicken/Ivory Coast/2007	XVIIIb JX518886 ML57072T/chicken/Mali/2010	XVIIIb JX546248 AK018/chicken/Togo/2009	XVIIIb JN942101 finch/1409-12/Eastern Hemisphere/2008	XVIIIb HF969216 NIE11-1286/chicken/Nigeria/2011	XVIIIb HF969217 NIE10-171/chicken/Nigeria/2011	XVIIIb MH392227 00T-4-1-N69-914/chicken/Nigeria/2009	XI HQ266602 MG_725/chicken/Madagascar/2008	XI JX518882 MGMNJ/chicken/Madagascar/2009	XI JX518884 MGS1595T/Madagascar/2011	XVIII MT335751 NE-29A-B2/chicken/Pokoasi/Ghana/2018	XVIII MT335752 NE-28A-B1/chicken/Wa/Ghana/2018	XVIII MT335753 NE-28A-B2/chicken/Wa/Ghana/2018	XVIII MT335754 NE-28A-B3/chicken/Wa/Ghana/2018
IV AY741404 Herts/fowl/UK/1933		95.893	86.809	86.631	86.096	86.988	86.809	86.275	86.275	85.74	86.809	86.988	86.809	87.522	86.988	86.096	87.166	87.701	87.522	89.464	87.679	88.75	87.009	87.589	87.5	87.5
IV MH996900 1153/chicken/Bulgaria/1959	95.893		86.809	86.631	86.096	86.275	86.809	85.918	85.918	85.561	86.631	86.809	86.631	87.522	86.453	86.275	86.988	87.522	87.344	87.321	85.536	86.607	87.188	87.768	87.679	87.679
XVIIIa FJ772455 1532-14/avian/Mauritania/2006	86.809	86.809		99.286	99.107	99.286	99.643	99.107	99.107	93.393	94.107	94.286	94.107	94.286	93.226	93.393	93.929	94.643	94.464	81.996	81.105	81.996	90.954	92.068	92.143	92.143
XVIIIa JX518885 ML57051T/chicken/Mali/2010	86.631	86.631	99.286		98.393	98.929	99.286	98.393	98.393	93.036	93.75	93.929	93.75	93.571	92.513	93.036	93.393	93.929	93.75	81.818	81.283	81.64	90.241	91.355	91.429	91.429
XVIIIa HF969179 CIV08-026/chicken/Ivory Coast/2007	86.096	86.096	99.107	98.393		98.393	98.75	98.214	98.571	92.5	93.214	93.393	93.214	93.393	92.335	92.5	93.036	93.75	93.571	81.818	80.927	81.818	90.062	91.176	91.25	91.25
XVIIIa JF966389 ML038_07/guinea fowl/Mali/2007	86.988	86.275	99.286	98.929	98.393		99.286	98.393	98.393	92.679	93.393	93.571	93.393	93.571	92.513	92.679	93.393	93.929	93.75	82.175	81.283	81.996	90.241	91.355	91.429	91.429
XVIIIa JF966388 ML_225/chicken/Mali/2008	86.809	86.809	99.643	99.286	98.75	99.286		98.75	98.75	93.214	93.929	94.107	93.929	94.107	93.048	93.214	93.929	94.464	94.286	81.996	81.105	81.818	90.775	91.889	91.964	91.964
XVIIIa JF966387 ML008/chicken/Mali/2009	86.275	85.918	99.107	98.393	98.214	98.393	98.75		98.571	93.214	93.929	94.107	93.929	94.286	93.048	93.214	93.75	94.464	94.286	82.175	80.927	81.818	90.954	92.068	92.143	92.143
XVIIIa JN872157 5801-22/hoope/Eastern Hemisphere/2010	86.275	85.918	99.107	98.393	98.571	98.393	98.75	98.571		92.857	93.571	93.75	93.571	93.75	92.692	92.857	93.393	94.107	93.929	81.818	80.927	81.996	90.419	91.533	91.607	91.607
XVIIIb FJ772466 2601/chicken/Ivory Coast/2008	85.74	85.561	93.393	93.036	92.5	92.679	93.214	93.214	92.857		96.786	96.964	97.143	96.607	96.613	95.893	96.071	96.607	97.143	81.996	80.036	80.927	93.449	94.742	94.821	94.821
XVIIIb HF969126 CIV08-062/duck/Ivory Coast/2006	86.809	86.631	94.107	93.75	93.214	93.393	93.929	93.929	93.571	96.786		99.464	99.286	98.036	97.326	98.393	96.786	97.321	97.5	82.709	80.749	81.64	94.34	95.633	95.893	95.893
XVIIIb HG326600 CIV08-032/village weaver/Ivory Coast/2006	86.988	86.809	94.286	93.929	93.393	93.571	94.107	94.107	93.75	96.964	99.464		99.464	98.214	97.504	98.571	96.964	97.5	97.679	83.244	80.927	81.818	94.519	95.811	96.071	96.071
XVIIIb HF969218 CIV08-042/chicken/Ivory Coast/2007	86.809	86.631	94.107	93.75	93.214	93.393	93.929	93.929	93.571	97.143	99.286	99.464		98.036	97.326	98.393	97.143	97.679	97.857	82.709	80.749	81.64	94.34	95.633	95.893	95.893
XVIIIb JX518886 ML57072T/chicken/Mali/2010	87.522	87.522	94.286	93.571	93.393	93.571	94.107	94.286	93.75	96.607	98.036	98.214	98.036		97.148	97.321	96.607	97.143	97.321	83.244	80.927	82.175	95.232	96.346	96.607	96.607
XVIIIb JX546248 AK018/chicken/Togo/2009	86.988	86.453	93.226	92.513	92.335	92.513	93.048	93.048	92.692	96.613	97.326	97.504	97.326	97.148		96.435	95.9	96.435	96.97	82.709	80.57	81.64	94.519	95.811	95.722	95.722
XVIIIb JN942101 finch/1409-12/Eastern Hemisphere/2008	86.096	86.275	93.393	93.036	92.5	92.679	93.214	93.214	92.857	95.893	98.393	98.571	98.393	97.321	96.435		95.893	96.429	96.607	82.175	80.036	80.927	93.449	94.742	95	95
XVIIIb HF969216 NIE11-1286/chicken/Nigeria/2011	87.166	86.988	93.929	93.393	93.036	93.393	93.929	93.75	93.393	96.071	96.786	96.964	97.143	96.607	95.9	95.893		98.393	97.857	83.779	81.462	82.353	92.914	94.207	94.464	94.464
XVIIIb HF969217 NIE10-171/chicken/Nigeria/2011	87.701	87.522	94.643	93.929	93.75	93.929	94.464	94.464	94.107	96.607	97.321	97.5	97.679	97.143	96.435	96.429	98.393		98.393	83.601	81.105	82.531	93.449	94.742	95	95
XVIIIb MH392227 00T-4-1-N69-914/chicken/Nigeria/2009	87.522	87.344	94.464	93.75	93.571	93.75	94.286	94.286	93.929	97.143	97.5	97.679	97.857	97.321	96.97	96.607	97.857	98.393		83.422	81.105	82.353	93.984	95.276	95.536	95.536
XI HQ266602 MG_725/chicken/Madagascar/2008	89.464	87.321	81.996	81.818	81.818	82.175	81.996	82.175	81.818	81.996	82.709	83.244	82.709	83.244	82.709	82.175	83.779	83.601	83.422		95.714	96.786	82.366	82.768	82.857	82.857
XI JX518882 MGMNJ/chicken/Madagascar/2009	87.679	85.536	81.105	81.283	80.927	81.283	81.105	80.927	80.927	80.036	80.749	80.927	80.749	80.927	80.57	80.036	81.462	81.105	81.105	95.714		97.857	80.402	80.982	80.893	80.893
XI JX518884 MGS1595T/Madagascar/2011	88.75	86.607	81.996	81.64	81.818	81.996	81.818	81.818	81.996	80.927	81.64	81.818	81.64	82.175	81.64	80.927	82.353	82.531	82.353	96.786	97.857		81.652	82.054	82.143	82.143
XVIII MT335751 NE-29A-B2/chicken/Pokoasi/Ghana/2018	87.009	87.188	90.954	90.241	90.062	90.241	90.775	90.954	90.419	93.449	94.34	94.519	94.34	95.232	94.519	93.449	92.914	93.449	93.984	82.366	80.402	81.652		98.256	97.898	97.723
XVIII MT335752 NE-28A-B1/chicken/Wa/Ghana/2018	87.589	87.768	92.068	91.355	91.176	91.355	91.889	92.068	91.533	94.742	95.633	95.811	95.633	96.346	95.811	94.742	94.207	94.742	95.276	82.768	80.982	82.054	98.256		99.373	99.195
XVIII MT335753 NE-28A-B2/chicken/Wa/Ghana/2018	87.5	87.679	92.143	91.429	91.25	91.429	91.964	92.143	91.607	94.821	95.893	96.071	95.893	96.607	95.722	95	94.464	95	95.536	82.857	80.893	82.143	97.898	99.373		99.82
XVIII MT335754 NE-28A-B3/chicken/Wa/Ghana/2018	87.5	87.679	92.143	91.429	91.25	91.429	91.964	92.143	91.607	94.821	95.893	96.071	95.893	96.607	95.722	95	94.464	95	95.536	82.857	80.893	82.143	97.723	99.195	99.82

## Sheet: Subgenotype XVIII.2
	XVIIIb FJ772466 2601/chicken/Ivory Coast/2008	XVIIIb HF969126 CIV08-062/duck/Ivory Coast/2006	XVIIIb HG326600 CIV08-032/village weaver/Ivory Coast/2006	XVIIIb HF969218 CIV08-042/chicken/Ivory Coast/2007	XVIIIb JX518886 ML57072T/chicken/Mali/2010	XVIIIb JX546248 AK018/chicken/Togo/2009	XVIIIb JN942101 finch/1409-12/Eastern Hemisphere/2008	XVIIIb HF969216 NIE11-1286/chicken/Nigeria/2011	XVIIIb HF969217 NIE10-171/chicken/Nigeria/2011	XVIIIb MH392227 00T-4-1-N69-914/chicken/Nigeria/2009	XVIII MT335751 NE-29A-B2/chicken/Pokoasi/Ghana/2018	XVIII MT335752 NE-28A-B1/chicken/Wa/Ghana/2018	XVIII MT335753 NE-28A-B2/chicken/Wa/Ghana/2018	XVIII MT335754 NE-28A-B3/chicken/Wa/Ghana/2018
XVIIIb FJ772466 2601/chicken/Ivory Coast/2008		96.786	96.964	97.143	96.607	96.613	95.893	96.071	96.607	97.143	93.449	94.742	94.821	94.821
XVIIIb HF969126 CIV08-062/duck/Ivory Coast/2006	96.786		99.464	99.286	98.036	97.326	98.393	96.786	97.321	97.5	94.34	95.633	95.893	95.893
XVIIIb HG326600 CIV08-032/village weaver/Ivory Coast/2006	96.964	99.464		99.464	98.214	97.504	98.571	96.964	97.5	97.679	94.519	95.811	96.071	96.071
XVIIIb HF969218 CIV08-042/chicken/Ivory Coast/2007	97.143	99.286	99.464		98.036	97.326	98.393	97.143	97.679	97.857	94.34	95.633	95.893	95.893
XVIIIb JX518886 ML57072T/chicken/Mali/2010	96.607	98.036	98.214	98.036		97.148	97.321	96.607	97.143	97.321	95.232	96.346	96.607	96.607
XVIIIb JX546248 AK018/chicken/Togo/2009	96.613	97.326	97.504	97.326	97.148		96.435	95.9	96.435	96.97	94.519	95.811	95.722	95.722
XVIIIb JN942101 finch/1409-12/Eastern Hemisphere/2008	95.893	98.393	98.571	98.393	97.321	96.435		95.893	96.429	96.607	93.449	94.742	95	95
XVIIIb HF969216 NIE11-1286/chicken/Nigeria/2011	96.071	96.786	96.964	97.143	96.607	95.9	95.893		98.393	97.857	92.914	94.207	94.464	94.464
XVIIIb HF969217 NIE10-171/chicken/Nigeria/2011	96.607	97.321	97.5	97.679	97.143	96.435	96.429	98.393		98.393	93.449	94.742	95	95
XVIIIb MH392227 00T-4-1-N69-914/chicken/Nigeria/2009	97.143	97.5	97.679	97.857	97.321	96.97	96.607	97.857	98.393		93.984	95.276	95.536	95.536
XVIII MT335751 NE-29A-B2/chicken/Pokoasi/Ghana/2018	93.449	94.34	94.519	94.34	95.232	94.519	93.449	92.914	93.449	93.984		98.256	97.898	97.723
XVIII MT335752 NE-28A-B1/chicken/Wa/Ghana/2018	94.742	95.633	95.811	95.633	96.346	95.811	94.742	94.207	94.742	95.276	98.256		99.373	99.195
XVIII MT335753 NE-28A-B2/chicken/Wa/Ghana/2018	94.821	95.893	96.071	95.893	96.607	95.722	95	94.464	95	95.536	97.898	99.373		99.82
XVIII MT335754 NE-28A-B3/chicken/Wa/Ghana/2018	94.821	95.893	96.071	95.893	96.607	95.722	95	94.464	95	95.536	97.723	99.195	99.82
