# Supplementary material for: Molecular Characterization of Newcastle Disease Viruses Isolated from Chickens in Tanzania and Ghana
Source: Viruses. 2020 Aug 20;12(9):916. doi: 10.3390/v12090916 (PMC7551648; doi:10.3390/v12090916)
Supplement: Supplementary file 1 [file viruses-12-00916-s001.zip › Table S1 Amino acid sequences of the cleavage site of the F gene (residues 112-117) of sequences that belong to Newcastle disease virus genotypes V, VII, XIII a.xlsx]

## Sheet: Sheet1
Accession number	Isolate	Genotype	Location	Year	Cleavage site (residues 112-117)
MT335727	VirMagerHatch	V	Morogoro, Tanzania	2011	Gly Arg Gln Lys Arg Phe
MT335728	9583	V	Morogoro, Tanzania	2014	Arg Arg Gln Lys Arg Phe
MT335729	6064	XIII1.1	Morogoro, Tanzania	2014	Arg Arg Gln Lys Arg Phe
MT335730	9600	XIII1.1	Morogoro, Tanzania	2014	Arg Arg Gln Lys Arg Phe
MT335731	9676	XIII1.1	Morogoro, Tanzania	2014	Arg Arg Gln Lys Arg Phe
MT335732	9581	XIII1.1	Morogoro, Tanzania	2014	Arg Arg Gln Lys Arg Phe
MT335733	30Hatch	V	Morogoro, Tanzania	2014	Arg Arg Gln Lys Arg Phe
MT335734	9206	XIII1.1	Morogoro, Tanzania	2016	Arg Arg Gln Lys Arg Phe
MT335735	208	V	Morogoro, Tanzania	2016	Arg Arg Gln Lys Arg Phe
MT335736	6467	V	Morogoro, Tanzania	2016	Gly Asp Lys Lys/Asn* Arg Phe
MT335737	9455	V	Morogoro, Tanzania	2016	Arg Arg Gln Lys Arg Phe
MT335738	9261	XIII1.1	Morogoro, Tanzania	2016	Arg Arg Gln Lys Arg Phe
MT335739	8037	XIII1.1	Morogoro, Tanzania	2016	Arg Arg Gln Lys Arg Phe
MT335740	9443	V	Morogoro, Tanzania	2016	Arg Arg Gln Lys Arg Phe
MT335741	189	XIII1.1	Morogoro, Tanzania	2016	Arg Arg Gln Lys Arg Phe
MT335742	525	XIII1.1	Morogoro, Tanzania	2016	Arg Arg Gln Lys Arg Phe
MT335743	320-2719	V	Morogoro, Tanzania	2016	Arg Arg Gln Lys Arg Phe
MT335744	9334	XIII1.1	Morogoro, Tanzania	2016	Arg Arg Gln Lys Arg Phe
MT335745	8659	XIII1.1	Morogoro, Tanzania	2016	Arg Arg Gln Lys Arg Phe
MT335746	9381-131	XIII1.1	Morogoro, Tanzania	2016	Arg Arg Gln Lys Arg Phe
MT335747	10Vac	XIII1.1	Morogoro, Tanzania	2017	Arg Arg Gln Lys Arg Phe
MT335748	11Vac	XIII1.1	Morogoro, Tanzania	2017	Arg Arg Gln Lys Arg Phe
MT335749	Mw13	VII.2	Mwanza, Tanzania	2012	Arg Arg Arg Lys Arg Phe
MT335750	Mt07	XIII1.1	Mtwara, Tanzania	2012	Arg Arg Gln Lys Arg Phe
MT335751	NE-29A-B2	XVIII.2	Pokoasi, Ghana	2018	Lys Glu Lys Lys Arg Phe
MT335752	NE-28A-B1	XVIII.2	Wa, Ghana	2018	Lys Glu Lys Lys Arg Phe
MT335753	NE-28A-B2	XVIII.2	Wa, Ghana	2018	Lys Glu Lys Lys/Asn* Arg Phe
MT335754	NE-28A-B3	XVIII.2	Wa, Ghana	2018	Lys Glu Lys Lys Arg Phe
* Ambiguous amino acids
